# Supplementary material for: Radiofrequency Microneedling for Facial Rejuvenation: A Systematic Review
Source: J Cosmet Dermatol. 2026 Apr 7;25(4):e70845. doi: 10.1111/jocd.70845 (PMC13058395; doi:10.1111/jocd.70845)
Supplement: Supplementary file 1 — File S1: Is an Excel file containing the complete search strategies, risk‐of‐bias assessments (JBI checklists), data extraction tables, full‐text screening log, and theme synthesis data. [file JOCD-25-e70845-s001.xlsx]

## Sheet: Table1_Full_text_screening
	Article ID	First Author	Year	Title	Population (Adults Only)	Intervention (RF-based treatment)	Outcomes (Rejuvenation/ Experience)	Experiential data present?	Study Type (Qual/Mixed w/ Qual)	Setting / Language	Reviewer 1 Decision	Reviewer 2 Decision	Consensus Decision	Reason for Exclusion	Notes		Reason for Exclusion			Notes
	https://link.springer.com/article/10.1007/s10103-021-03329-7	Kolodziejczak	2022	Efficacy of fractional laser, radiofrequency and IPL rejuvenation of periorbital region	Yes	Yes	Both	Yes	Mixed methods (with qualitative component)	English	Include				Subjective satisfaction and experiential data reported		Wrong population	0		Only objective outcomes; lacks sufficient qualitative or narrative data.	47
	DOI: 10.1097/PRS.0000000000011232	Wu, Xianglei	2024	Microneedling Radiofrequency Enhances Poly-L-Lactic Acid Penetration That Effectively Improves Facial Skin Laxity without Lipolysis	Yes	Yes	Yes – rejuvenation	No	Quantitative Only	English	Exclude			Not qualitative or no relevant data	Only objective outcomes; lacks sufficient qualitative or narrative data.		Wrong intervention	4		Subjective satisfaction and experiential data reported	44
	DOI: 10.1080/14764172.2024.2372342	Jiajie Lyu	2024	Microneedle fractional radiofrequency associated with drug delivery for facial atrophic acne scars and skin rejuvenation	Yes	Yes	Both	No	Quantitative Only	English	Exclude			Not qualitative or no relevant data	Only objective outcomes; lacks sufficient qualitative or narrative data.		Not qualitative or no relevant data	50		It does not meet the intervention criteria (RF effects must be independently analyzable), the radiofrequency results cannot be isolated from electrical mucle intervention	1
	DOI: 10.1055/s-0041-1722890	Kam Joanna	2021	Radiofrequency Rejuvenation of the "Tweener" patient: Under, Over, or through the skin	Yes	Yes	None	No	Not qualitative or no relevant data	English	Exclude			Not qualitative or no relevant data	Only objective outcomes; lacks sufficient qualitative or narrative data.		Wrong outcome	1		Combined RF and ultrasound intervention with non-isolatable RF-specific results.	1
	https://doi.org/10.1111/jocd.16414	Ying Liu	2024	Facial tightening using a novel vacuum-assisted microneedle fractional radiofrequency system: A prospective, randomized, split-face study	Human/Animal	Yes	Yes – experience	Yes	Mixed methods (with qualitative component)	English	Include				Subjective satisfaction and experiential data reported		Full text not available	29		Wrong anatomical site: chest, and also the full text is not available	1
	https://onlinelibrary.wiley.com/doi/10.1111/jocd.16600	Yubing Bai	2024	Radiofrequency Improves Facial Fine Lines by Thermal Effect: Damage or Just Stimulation?	Human/Animal	Yes	Yes – experience	Yes	Mixed methods (with qualitative component)	English	Include				Subjective satisfaction and experiential data reported		Language not translatable	0		Letter to the editor, not a complete article, no experiential or qualitative data. Wrong publication type.	1
	https://doi.org/10.1093/asj/sjaa417	Jonathan Cook	2021	Bipolar Radiofrequency as an Adjunct to Face and Body Contouring: A 745-Patient Clinical Experience	Yes	Yes	Yes – experience	Yes	Mixed methods (with qualitative component)	English	Include				Subjective satisfaction and experiential data reported		Included	44		Full text not available	2
	https://doi.org/10.1111/srt.13593	Yousun Hwang	2024	Subjective evaluation of monopolar radiofrequency treatment by patients in aesthetic rejuvenation	Yes	Yes	Both	Yes	Mixed methods (with qualitative component)	English	Include				Subjective satisfaction and experiential data reported		TOT	128		Subjective satisfaction and experiential data reported, No published outcome descriptions.	0
	https://doi.org/10.1007/s00266-021-02719-0	Olivas-Menayo	2022	The MICRO-Lift: A Ligaments-Based Anatomic Technique for Lower Face and Neck Rejuvenation Using Bipolar Radiofrequency	Yes	Yes	Yes – experience	Yes	Mixed methods (with qualitative component)	English	Include				Subjective satisfaction and experiential data reported					Absence of published results	4
	DOI: 10.1111/jocd.14898	Prapawan Chawvavanich	2022	Effectiveness and side effects of bipolar radiofrequency to treat submental laxity	Yes	Yes	Yes – rejuvenation	No	Quantitative Only	English	Exclude			Not qualitative or no relevant data	Only objective outcomes; lacks sufficient qualitative or narrative data.					abstract from a conference supplement, full text is not available.	1
	https://doi.org/10.1097/DSS.0000000000003607	Nguyen Lynhda	2022	Radiofrequency Microneedling for Skin Tightening of the Lower Face, Jawline, and Neck Region	Yes	Yes	Both	Yes	Mixed methods (with qualitative component)	English	Include				Subjective satisfaction and experiential data reported					Full text is not available.	1
	DOI: 10.1111/jocd.15393	Erez Dayan	2022	Combination non-invasive radiofrequency and electrical muscle stimulation: A synergistic combination for body contouring	Yes	Yes	Yes – experience	Yes	Mixed methods (with qualitative component)	English	Exclude			Wrong outcome	It does not meet the intervention criteria (RF effects must be independently analyzable), the radiofrequency results cannot be isolated from electrical mucle intervention					Conference abstract	18
	DOI: 10.1097/DSS.0000000000003666	Jessica G Labadie	2023	Noninvasive Hands-free Bipolar Radiofrequency Facial Remodeling Device for the Improvement of Skin Appearance	Yes	Yes	Yes – rejuvenation	No	Quantitative Only	English	Exclude			Not qualitative or no relevant data	Only objective outcomes; lacks sufficient qualitative or narrative data.					Not a published study with results; no qualitative or patient-reported outcomes mentioned	3
	DOI: 10.1007/s13555-022-00817-8	Rungsima Wanitphakdeedecha	2022	Efficacy and Safety of Monopolar Radiofrequency for Treatment of Lower Facial Laxity in Asians	Yes	Yes	Yes – rejuvenation	No	Quantitative Only	English	Exclude			Not qualitative or no relevant data	Only objective outcomes; lacks sufficient qualitative or narrative data.					No full-text available; registry record with no experiential or subjective data	1
	DOI: 10.1111/dth.13402	Paolo Amori	2020	Advanced fractional radiofrequency for the rejuvenation of face, neck, and décolleté	Yes	Yes	Yes – rejuvenation	No	Quantitative Only	English	Exclude			Not qualitative or no relevant data	Only objective outcomes; lacks sufficient qualitative or narrative data.					Intervention is laser-based, not RF-based as required	1
	https://doi.org/10.1093/asj/sjab107	David M Turer	2021	Temperature-Controlled Monopolar Radiofrequency in the Treatment of Submental Skin Laxity: A Prospective Study	Yes	Yes	Yes – experience	Yes	Mixed methods (with qualitative component)	English	Include				Subjective satisfaction and experiential data reported					Wrong Pathology, and wrong intervention.	1
	DOI: 10.1097/DSS.0000000000001918	Ofir Artzi	2019	Radio Peel-Synergism Between Nano-fractional Radiofrequency and 20% Trichloroacetic Acid Chemical Peeling	Yes	Yes	Both	Yes	Mixed methods (with qualitative component)	English	Include				Subjective satisfaction and experiential data reported					Wrong Pathology, wrong intervention and wrong outcome.	1
	DOI: 10.1111/jocd.14510	Huray Hugul	2022	Focused radiofrequency and ultrasound for face and neck rejuvenation: A retrospective evaluation of 158 patients	Yes	Yes	Yes – experience	Yes	Mixed methods (with qualitative component)	English	Exclude			Wrong intervention	Combined RF and ultrasound intervention with non-isolatable RF-specific results.					Blanks	0
	DOI: 10.1097/GOX.0000000000002862	Erez Dayan	2020	Multimodal Radiofrequency Application for Lower Face and Neck Laxity	Yes	Yes	Both	Yes	Mixed methods (with qualitative component)	English	Include				Subjective satisfaction and experiential data reported					TOT	128
	DOI: 10.1080/14764172.2022.2048671	Dong Hye Suh	2021	Objective assessment of facial laxity changes after monopolar radiofrequency treatment by using moiré topography	Yes	Yes	Yes – rejuvenation	No	Quantitative Only	English	Exclude			Not qualitative or no relevant data	Only objective outcomes; lacks sufficient qualitative or narrative data.
	PMID: 29320590	Alexis Lyons	2018	Treatment of Décolletage Photoaging With Fractional Microneedling Radiofrequency	Yes	Yes	Yes – experience	Yes	Mixed methods (with qualitative component)	English	Exclude			Full text not available	Wrong anatomical site: chest, and also the full text is not available
	https://doi.org/10.1080/09546634.2024.2333028	Seungwon Lee	2024	Efficacy and safety of a novel monopolar radiofrequency device with a continuous water-cooling system in patients with age-related facial volume loss	Yes	Yes	Both	Yes	Mixed methods (with qualitative component)	English	Include				Subjective satisfaction and experiential data reported
	https://doi.org/10.1111/jocd.12413	Wilai Thanasarnaksorn	2018	Fractional ablative and nonablative radiofrequency for skin resurfacing and rejuvenation of Thai patients	Yes	Yes	Both	Yes	Mixed methods (with qualitative component)	English	Include				Subjective satisfaction and experiential data reported
	DOI: 10.1007/s10103-020-03175-z	Bihuan Xiao	2021	A retrospective study of neck rejuvenation using a noninsulated microneedle radiofrequency in Chinese subjects	Yes	Yes	Both	Yes	Mixed methods (with qualitative component)	English	Include				Subjective satisfaction and experiential data reported
	DOI: 10.1002/lsm.70002	Zhongshuai Wang	2025	Long-Term Efficacy and Safety of a Novel Monopolar Radiofrequency Device for Skin Tightening: A Prospective Randomized Controlled Study	Yes	Yes	None	No	Quantitative Only	English	Exclude			Not qualitative or no relevant data	Only objective outcomes; lacks sufficient qualitative or narrative data.
	DOI: 10.1080/14764172.2021.1880598	Samia Nassar	2020	The efficacy of radiofrequency, intense pulsed light and carboxytherapy in facial rejuvenation	Yes	Yes	Yes – rejuvenation	No	Quantitative Only	English	Exclude			Not qualitative or no relevant data	Only objective outcomes; lacks sufficient qualitative or narrative data.
	DOI: 10.1007/s13555-022-00697-y	Xiaohong Shu	2022	Effectiveness of a Radiofrequency Device for Rejuvenation of Aged Skin at Home: A Randomized Split-Face Clinical Trial	Yes	Yes	Yes – rejuvenation	No	Quantitative Only	English	Exclude			Not qualitative or no relevant data	Only objective outcomes; lacks sufficient qualitative or narrative data.
	DOI: 10.1007/s13555-022-00807-w	Xiujuan Wu	2022	Can Microneedle Fractional Radiofrequency System Treatment Impair the Skin Barrier Function in Chinese Patients? A Prospective Clinical Trial	Yes	Yes	Yes – rejuvenation	No	Quantitative Only	English	Exclude			Not qualitative or no relevant data	Only objective outcomes; lacks sufficient qualitative or narrative data.
	DOI: 10.1001/jamafacial.2018.0917	Garret D Locketz	2019	Percutaneous Radiofrequency Lower Face and Neck Tightening Technique	Yes	Yes	None	No	Quantitative Only	English	Exclude			Not qualitative or no relevant data	Only objective outcomes; lacks sufficient qualitative or narrative data.
	DOI: 10.1089/rej.2017.1947	Jun Huang	2018	Clinical and Histological Studies of Suborbital Wrinkles Treated with Fractional Bipolar Radiofrequency	Yes	Yes	None	No	Quantitative Only	English	Exclude			Not qualitative or no relevant data	Only objective outcomes; lacks sufficient qualitative or narrative data.
	DOI: 10.36849/JDD.6986	Edward Ross	2022	Subject Satisfaction of Wrinkle Reduction Following Treatment with Fractional Radiofrequency: A Prospective Study	Yes	Yes	Yes – experience	Yes	Qualitative	English	Include				Subjective satisfaction and experiential data reported
	https://doi.org/10.1111/jocd.13239	Michael H Gold	2019	Improvement of skin texture and wrinkles using radiofrequency ultra-thin electrode technology	Yes	Yes	Both	Yes	Mixed methods (with qualitative component)	English	Include				Subjective satisfaction and experiential data reported
	https://doi.org/10.1080/09546634.2025.2469633	Hee Joo Yang	2025	A multicenter pilot study of the effectiveness and safety of a monopolar radiofrequency device for improving periorbital and facial fine wrinkles	Yes	Yes		Yes	Mixed methods (with qualitative component)	English	Include				Subjective satisfaction and experiential data reported
	DOI: 10.1111/jocd.14255	Suruchi Garg	2022	Monopolar radiofrequency for reposing drooping fat planes and facial rejuvenation: A prospective study on 30 subjects towards true antiaging	Yes	Yes	Yes – rejuvenation	No	Quantitative Only	English	Exclude			Not qualitative or no relevant data	Only objective outcomes; lacks sufficient qualitative or narrative data.
	https://doi.org/10.1111/srt.13422	Beniamino Palmieri	2023	Evaluation of short-term face rejuvenation effects of non-ablative bipolar radiofrequency treatment performed by Med-RF© device	Yes	Yes	Both	Yes	Mixed methods (with qualitative component)	English	Include				Subjective satisfaction and experiential data reported
	DOI: 10.1111/jocd.15043	Zhenfeng Liu	2022	Objective short-term efficacy of monopolar radiofrequency application in facial rejuvenation	Yes	Yes	Both	No	Not qualitative or no relevant data	English	Exclude			Not qualitative or no relevant data	Letter to the editor, not a complete article, no experiential or qualitative data. Wrong publication type.
	DOI: 10.3109/14764172.2014.983934	Monica Elman	2014	New vision in fractional radiofrequency technology with switching, vacuum and cooling	Yes	Yes	Yes – rejuvenation	No	Quantitative Only	English	Exclude			Not qualitative or no relevant data	Only objective outcomes; lacks sufficient qualitative or narrative data.
	DOI: 10.1111/jocd.14083	Julie Boisen	2022	Perioral volumization using a temperature controlled fractionated radiofrequency device	Yes	Yes	Yes – rejuvenation	No	Quantitative Only	English	Exclude			Not qualitative or no relevant data	Only objective outcomes; lacks sufficient qualitative or narrative data.
	https://doi.org/10.1111/jocd.13824	Daniel Demesh	2021	The use of radiofrequency-assisted lipolysis with radiofrequency microneedling in premature jowl and neck laxity following facialplasty	Yes	Yes	Yes – experience	Yes	Mixed methods (with qualitative component)	English	Include				Subjective satisfaction and experiential data reported
	DOI: 10.1111/jocd.16091	Yulian Gao	2023	Treatment of periorbital aging with negative pressure fractional microneedle radiofrequency: A self-controlled clinical trial	Yes	Yes	Yes – rejuvenation	No	Quantitative Only	English	Exclude			Not qualitative or no relevant data	Only objective outcomes; lacks sufficient qualitative or narrative data.
	PMCID: PMC10911263	Yun Seok Yang	2024	A Split-face Study on Rejuvenation Efficacy According to Monopolar Radiofrequency Tip Size	Yes	Yes	Yes – rejuvenation	No	Quantitative Only	English	Exclude			Not qualitative or no relevant data	Only objective outcomes; lacks sufficient qualitative or narrative data.
	DOI: 10.1111/jocd.14331	Heba Gawdat	2022	Comparison of the efficacy of Fractional Radiofrequency Microneedling alone and in combination with platelet-rich plasma in neck rejuvenation: a clinical and optical coherence tomography study	Yes	Yes	Yes – rejuvenation	No	Quantitative Only	English	Exclude			Not qualitative or no relevant data	Only objective outcomes; lacks sufficient qualitative or narrative data.
	PMCID: PMC5367872	Yohei Tanaka	2017	Long-term Nasal and Peri-oral Tightening by a Single Fractional Noninsulated Microneedle Radiofrequency Treatment	Yes	Yes	Both	Yes	Mixed methods (with qualitative component)	English	Include				Subjective satisfaction and experiential data reported
	https://doi.org/10.1097/DSS.0000000000000858	Julia Dendle	2016	A Retrospective Evaluation of Subsurface Monopolar Radiofrequency for Lifting of the Face, Neck, and Jawline	Yes	Yes	Both	Yes	Mixed methods (with qualitative component)	English	Include				Subjective satisfaction and experiential data reported
	DOI: 10.1111/jocd.12689	Anna Erkiert-Polguj	2019	The evaluation of elasticity after nonablative radiofrequency rejuvenation	Yes	Yes	Yes – rejuvenation	No	Quantitative Only	English	Exclude			Not qualitative or no relevant data	Only objective outcomes; lacks sufficient qualitative or narrative data.
	DOI: 10.1080/14764172.2022.2033783	Wenjie Dou	2021	Fractional microneedle radiofrequency device and fractional erbium-doped glass 1,565-nm device treatment of human facial photoaging: a prospective, split-face, random clinical trial	Yes	Yes	Yes – rejuvenation	No	Quantitative Only	English	Exclude			Not qualitative or no relevant data	Only objective outcomes; lacks sufficient qualitative or narrative data.
	DOI: 10.1111/jocd.15614	Dong Hye Suh	2023	Clinical and histological evaluation of microneedle fractional radiofrequency treatment on facial fine lines and skin laxity in Koreans	Yes	Yes	Yes – rejuvenation	No	Quantitative Only	English	Exclude			Not qualitative or no relevant data	Only objective outcomes; lacks sufficient qualitative or narrative data.
	DOI: 10.1080/14764172.2022.2048672	Yiqiu Zhang	2021	Clinical efficacy and safety of a focused-radiofrequency device on middle and lower face rejuvenation: a retrospective clinical study	Yes	Yes	Yes – rejuvenation	No	Quantitative Only	English	Exclude			Not qualitative or no relevant data	Only objective outcomes; lacks sufficient qualitative or narrative data.
	DOI: 10.1093/asj/sjae232	Michael J Stein	2025	An Anatomical Approach to Radiofrequency-Assisted Facial Rejuvenation: Beyond the Treatment Gap	Yes	Yes	Yes – rejuvenation	No	Quantitative Only	English	Exclude			Not qualitative or no relevant data	Only objective outcomes; lacks sufficient qualitative or narrative data.
	DOI: 10.1097/DSS.0000000000003507	Rawaa Almukhtar	2022	The Efficacy and Safety of Radiofrequency Microneedling Versus a Nonablative Fractional 1,550-nm Erbium:Glass Laser for the Rejuvenation of the Neck	Yes	Yes	Yes – rejuvenation	No	Quantitative Only	English	Exclude			Not qualitative or no relevant data	Only objective outcomes; lacks sufficient qualitative or narrative data.
	DOI: 10.1002/lsm.23517	Virginia Benitez-Roi	2022	Procedure and results on lower face and neck rejuvenation using a temperature-controlled bipolar fractional radiofrequency microneedling device	Yes	Yes	Yes – rejuvenation	No	Quantitative Only	English	Exclude			Not qualitative or no relevant data	Only objective outcomes; lacks sufficient qualitative or narrative data.
	DOI: 10.1097/DSS.0000000000001216	Isabella T Jones	2017	A Randomized Evaluator-Blinded Trial Comparing Subsurface Monopolar Radiofrequency With Microfocused Ultrasound for Lifting and Tightening of the Neck	Yes	Yes	Both	Yes	Mixed methods (with qualitative component)	English	Include				Subjective satisfaction and experiential data reported
	https://doi.org/10.1111/jocd.16645	Feiyan Lin	2025	Therapeutic Effectiveness of Microneedling Radio Frequency in Different Areas of Periorbital Static Wrinkles: A Self-Controlled Study	Yes	Yes	Yes – experience	Yes	Mixed methods (with qualitative component)	English	Include				Subjective satisfaction and experiential data reported
	DOI: 10.1007/s10103-025-04354-6	Meng Wang	2025	The clinical effects and skin histological changes induced by a novel insulated radiofrequency microneedle: a pilot study	Yes	Yes	Yes – rejuvenation	No	Quantitative Only	English	Exclude			Not qualitative or no relevant data	Only objective outcomes; lacks sufficient qualitative or narrative data.
	https://doi.org/10.1097/DSS.0000000000001469	Mengly Zhang	2018	A Prospective Study of the Safety and Efficacy of a Microneedle Fractional Radiofrequency System for Global Facial Photoaging in Chinese Patients	Yes	Yes	Yes – experience	Yes	Mixed methods (with qualitative component)	English	Include				Subjective satisfaction and experiential data reported
	https://doi.org/10.1111/dth.13054	Zehra A Serdar	2019	Comparison of efficacy and safety of fractional radiofrequency and fractional Er:YAG laser in facial and neck wrinkles: Six-year experience with 333 patients	Yes	Yes	Both	Yes	Mixed methods (with qualitative component)	English	Include				Subjective satisfaction and experiential data reported
	PMCID: PMC6122511	Anwar Elawar	2017	Non-insulated Fractional Microneedle Radiofrequency Treatment with Smooth Motor Insertion for Reduction of Depressed Acne Scars, Pore Size, and Skin Texture Improvement: A Preliminary Study	Yes	Yes	Both	Yes	Mixed methods (with qualitative component)	English	Include				Subjective satisfaction and experiential data reported
	DOI: 10.1097/DSS.0000000000001653	Marwan Alhaddad	2019	A Randomized, Split-Face, Evaluator-Blind Clinical Trial Comparing Monopolar Radiofrequency Versus Microfocused Ultrasound With Visualization for Lifting and Tightening of the Face and Upper Neck	Yes	Yes	Both	Yes	Mixed methods (with qualitative component)	English	Include				Subjective satisfaction and experiential data reported
	PMID: 27502254	Sabrina Guillen Fabi	2016	Clinical Efficacy and Safety of a Monopolar Radiofrequency Device With Comfort Pulse Technology for the Treatment of Facial and Neck Laxity in Men	Yes	Yes	None	No	Not specified/Unclear	English	Exclude			Full text not available	Full text not available
	https://doi.org/10.1080/14764172.2017.1334922	Miri Kim	2017	A pilot study of the efficacy of the POLARGEN® ultrahigh-frequency electric field (40.68 MHz) radiofrequency device in the treatment of facial contouring	Yes	Yes	Yes – experience	Yes	Mixed methods (with qualitative component)	English	Include				Subjective satisfaction and experiential data reported
	https://doi.org/10.1080/14764172.2016.1256485	Wenli Lu	2017	Curative effects of microneedle fractional radiofrequency system on skin laxity in Asian patients: A prospective, double-blind, randomized, controlled face-split study	Yes	Yes	Both	Yes	Mixed methods (with qualitative component)	English	Include				Subjective satisfaction and experiential data reported
	PMID: 30481955	Eliot Battle	2018	Clinical Evaluation of Safety and Efficacy of Fractional Radiofrequency Facial Treatment of Skin Type VI Patients	Yes	Yes	Yes – rejuvenation	No	Quantitative Only	English	Exclude			Not qualitative or no relevant data	Only objective outcomes; lacks sufficient qualitative or narrative data.
	DOI: 10.3109/14764172.2015.1039035	Andrew A Nelson	2015	A novel non-invasive radiofrequency dermal heating device for skin tightening of the face and neck	Yes	Yes	Yes – rejuvenation	No	Quantitative Only	English	Exclude			Not qualitative or no relevant data	Only objective outcomes; lacks sufficient qualitative or narrative data.
	DOI: 10.1007/s10103-016-2023-7	Ji-Hye Park	2016	Evaluation of safety and efficacy of noninvasive radiofrequency technology for submental rejuvenation	Yes	Yes	Both	Yes	Mixed methods (with qualitative component)	English	Include				Subjective satisfaction and experiential data reported
	DOI: 10.1097/DSS.0000000000000216	Seung Jae Lee	2015	Treatment of periorbital wrinkles with a novel fractional radiofrequency microneedle system in dark-skinned patients	Yes	Yes	Both	Yes	Mixed methods (with qualitative component)	English	Include				Subjective satisfaction and experiential data reported
	DOI: 10.1002/lsm.22546	Michael Gold	2016	Non-insulated smooth motion, micro-needles RF fractional treatment for wrinkle reduction and lifting of the lower face: International study	Yes	Yes	Yes – rejuvenation	No	Mixed methods (with qualitative component)	English	Exclude			Not qualitative or no relevant data	Only objective outcomes; lacks sufficient qualitative or narrative data.
	DOI: 10.1097/GOX.0000000000005623	Jong Seo Kim	2024	Evaluating the Efficacy of Continuous Water-Cooling 115-Watt 6.78-MHz Monopolar RF Therapy for Fine Wrinkle Reduction	Yes	Yes	Yes – rejuvenation	No	Quantitative Only	English	Exclude			Not qualitative or no relevant data	Only objective outcomes; lacks sufficient qualitative or narrative data.
	DOI: 10.1097/DSS.0000000000003005	Kunal Angra	2021	Prospective Clinical Trial of the Latest Generation of Noninvasive Monopolar Radiofrequency for the Treatment of Facial and Upper Neck Skin Laxity	Yes	Yes	Both	Yes	Mixed methods (with qualitative component)	English	Include				Subjective satisfaction and experiential data reported
	https://doi.org/10.1002/lsm.23452	Arielle N B Kauvar	2022	Clinical and histologic evaluation of a fractional radiofrequency treatment of wrinkles and skin texture with novel 1-mm long ultra-thin electrode pins	Human/Animal	Yes	Both	Yes	Mixed methods (with qualitative component)	English	Include				Subjective satisfaction and experiential data reported
	PMCID: PMC7002044	Yohei Tanaka	2019	Skin Tightening Following Multisource, Phase-controlled Radiofrequency Treatments with Novel Unique Concentric Electrodes in Asian Patients	Yes	Yes	Yes – rejuvenation	No	Mixed methods (with qualitative component)	English	Exclude			Not qualitative or no relevant data	Only objective outcomes; lacks sufficient qualitative or narrative data.
	https://doi.org/10.1111/jocd.16076	Xuenchen Ai	2023	Efficacy and safety of a noninvasive, home-based radiofrequency device for facial rejuvenation: An open-label, intraindividual controlled trial	Yes	Yes	Both	Yes	Mixed methods (with qualitative component)	English	Include				Subjective satisfaction and experiential data reported
	https://doi.org/10.1111/jocd.12321	Dong Hye Suh	2017	Clinical efficacy and safety evaluation of a novel fractional unipolar radiofrequency device on facial tightening: A preliminary report	Yes	Yes	Both	Yes	Mixed methods (with qualitative component)	English	Include				Subjective satisfaction and experiential data reported
	https://doi.org/10.1097/DSS.0000000000002672	Min-Ypung Park	2021	A Prospective, Split-Face, Comparative Study of Combined Treatment With Fractional Microneedle Radiofrequency and Nonablative 1927-nm Fractional Thulium Fiber Laser for Wrinkle Treatment	Yes	Yes	Both	Yes	Mixed methods (with qualitative component)	English	Include				Subjective satisfaction and experiential data reported
	DOI: 10.1111/srt.12887	Mohammad Ali Nilforoushzadeh	2020	Biometric changes of skin parameters in using of microneedling fractional radiofrequency for skin tightening and rejuvenation facial	Yes	Yes	Yes – rejuvenation	No	Quantitative Only	English	Exclude			Not qualitative or no relevant data	Only objective outcomes; lacks sufficient qualitative or narrative data.
	https://doi.org/10.1080/14764172.2021.2001532	Wenjie Dou	2021	A randomized, split-face controlled trial on the safety and effects of microneedle fractional radiofrequency and fractional erbium-doped glass 1,565-nm laser therapies for baggy lower eyelids	Yes	Yes	Both	Yes	Mixed methods (with qualitative component)	English	Include				Subjective satisfaction and experiential data reported
	https://doi.org/10.1080/14764172.2016.1202419	Neil S Sadick	2016	A 12-week clinical and instrumental study evaluating the efficacy of a multisource radiofrequency home-use device for wrinkle reduction and improvement in skin tone, skin elasticity, and dermal collagen content	Yes	Yes	Both	Yes	Mixed methods (with qualitative component)	English	Include				Subjective satisfaction and experiential data reported
	https://doi.org/10.1080/14764172.2016.1228981	Haim Kaplan	2016	Combination of microneedle radiofrequency (RF), fractional RF skin resurfacing and multi-source non-ablative skin tightening for minimal-downtime, full-face skin rejuvenation	Yes	Yes	Both	Yes	Mixed methods (with qualitative component)	English	Include				Subjective satisfaction and experiential data reported
	DOI: 10.1111/dth.12470	Anna Maria Kołodziejczak	2017	Mexametric and cutometric assessment of the signs of aging of the skin area around the eyes after the use of non-ablative fractional laser, non-ablative radiofrequency and intense pulsed light	Yes	Yes	Yes – rejuvenation	No	Quantitative Only	English	Exclude			Not qualitative or no relevant data	Only objective outcomes; lacks sufficient qualitative or narrative data.
	https://doi.org/10.1111/jocd.12398	Krista Bohnert	2018	Prospective, pilot evaluation of the performance of nanofractional radiofrequency for improvement of skin texture via skin resurfacing	Yes	Yes	Yes – experience	Yes	Mixed methods (with qualitative component)	English	Include				Subjective satisfaction and experiential data reported
	https://doi.org/10.1002/lsm.22499	Matteo Tretti Clementoni	2016	Fractional high intensity focused radiofrequency in the treatment of mild to Moderate laxity of the lower face and neck: A pilot study	Yes	Yes	Yes – experience	Yes	Mixed methods (with qualitative component)	English	Include				Subjective satisfaction and experiential data reported
	DOI: 10.1002/lsm.23536	Nguyen, L.	2022	COMBINING NEEDLING and RADIOFREQUENCY for TIGHTENING of the CHIN and JAWLINE-RESULTS of A PROSPECTIVE STUDY	Yes	Yes	None	Unclear	Not specified/Unclear	English	Exclude			Full text not available	Full text not available
	DOI: 10.3109/14764172.2016.1156704	Vincenzo Nobile	2016	A home-based eyebrows lifting effect using a novel device that emits electrostatic pulses containing RF energy, resulting in high frequency, low level transdermal microcurrent pulsations: Double blind, randomized clinical study of efficacy and safety	Yes	Yes	Yes – rejuvenation	No	Quantitative Only	English	Exclude			Not qualitative or no relevant data	Only objective outcomes; lacks sufficient qualitative or narrative data.
	DOI: 10.1007/s00266-024-04416-0	Moetaz El-Domyati	2025	A New Approach with Combined Microneedle and Sublative Fractional Radiofrequency for Photoaging Management: A Clinical, Histometric, and Immunohistochemical Study	Yes	Yes	Yes – rejuvenation	No	Quantitative Only	English	Exclude			Not qualitative or no relevant data	Only objective outcomes; lacks sufficient qualitative or narrative data.
	https://doi.org/10.1002/lsm.22401	Yohei Tanaka	2015	Long-term three-dimensional volumetric assessment of skin tightening using a sharply tapered non-insulated microneedle radiofrequency applicator with novel fractionated pulse mode in asians	Yes	Yes	Yes – experience	Yes	Mixed methods (with qualitative component)	English	Include				Subjective satisfaction and experiential data reported
			2016	An Open-Label, Single-Center, Single-Treatment, Safety and Effectiveness Evaluation of Percutaneous Radiofrequency in Achieving Submental Lift	Yes	Yes	None	Unclear	Not specified/Unclear	English	Exclude			Full text not available	Absence of published results
	DOI: 10.1007/s10103-025-04475-y	Mi Soo Choi	2025	Evaluation of efficacy and safety for the energy delivery and skin tightness of monopolar radiofrequency device in Asian	Yes	Yes	Yes – rejuvenation	No	Quantitative Only	English	Exclude			Not qualitative or no relevant data	Only objective outcomes; lacks sufficient qualitative or narrative data.
	DOI: 10.1038/s41598-025-02545-3	Jung Min Hwang	2025	Comparison of the effects of fractional microneedle radiofrequency and microneedling on modulating the senescent fibroblast milieu in aged skin	Yes	Yes	Yes – rejuvenation	No	Quantitative Only	English	Exclude			Not qualitative or no relevant data	Only objective outcomes; lacks sufficient qualitative or narrative data.
			45658	Early Stage Safety and Efficacy Assessment for the Temporary Facial(both Cheeks) Skin Tightening Improvement Effect Using the Monopolar Radiofrequency Device: Prospective, Open-label, Single Center, Single-arm, Pilot Clinical Trial	Yes	Yes	None	Unclear	Not specified/Unclear	English	Exclude			Full text not available	Absence of published results
	https://doi.org/10.1155/dth/8855222	Ji Yeon Hong	2025	Pilot Study on the Efficacy of a Dual-Length Microneedle Radiofrequency Device With Microblade Design for Neck Rejuvenation	Yes	Yes	Yes – rejuvenation	Yes	Mixed methods (with qualitative component)	English	Include				Subjective satisfaction and experiential data reported
	DOI: 10.1002/lsm.70041	Jiayi Feng	2025	Noninsulated Microneedle Radiofrequency for Skin Rejuvenation: A Histological, Transcriptomic and Clinical Study	Yes	Yes	Yes – rejuvenation	No	Quantitative Only	English	Exclude			Not qualitative or no relevant data	Only objective outcomes; lacks sufficient qualitative or narrative data.
			2024	Assessment of the Safety and Effectiveness of a Micro Radiofrequency Skin Treatment Device (nebulyft)	Yes	Yes	None	Unclear	Not specified/Unclear	English	Exclude			Full text not available	Absence of published results
			2023	Radiofrequency and Ultrasound for Improvement of Skin Laxity and Wrinkles: Efficacy and Safety Evaluation	Yes	Yes	None	Unclear	Not specified/Unclear	English	Exclude			Full text not available	Absence of published results
	DOI: 10.5021/ad.22.217	Ko Eun Kim	2023	Periorbital Skin Rejuvenation of Asian Skin Using Microneedle Fractional Radiofrequency	Yes	Yes	Yes – rejuvenation	No	Quantitative Only	English	Exclude			Not qualitative or no relevant data	Only objective outcomes; lacks sufficient qualitative or narrative data.
	https://doi.org/10.1155/2023/7551039	Eun Joo Baek	2023	Treatment for Aging Skin with Multifrequency Radiofrequency	Yes	Yes	Yes – rejuvenation	Yes	Mixed methods (with qualitative component)	English	Include				Subjective satisfaction and experiential data reported
	DOI:10.1016/j.jaad.2022.06.776	Dong Hye Suh	2022	33213 Nonsurgical facelift: Clinical and histologic evaluation of fractional radiofrequency treatment on fine lines and skin laxity	Yes	Yes	Yes – rejuvenation	No	Not specified/Unclear	English	Exclude			Full text not available	abstract from a conference supplement, full text is not available.
	DOI:10.1002/lsm.23536	Ross E	2022	CLINICAL EVALUATION of FRACTIONAL RADIOFREQUENCY for the TREATMENT and REDUCTION of WRINKLES: A PROSPECTIVE STUDY	Yes	Yes	Yes – experience	No	Not specified/Unclear	English	Exclude			Full text not available	Full text is not available.
	DOI:10.1002/lsm.23536	Dierick x	2022	EVALUATION of RADIOFREQUENCY for CORRECTING CLINICAL SIGNS of LAXITIY in FACIAL RETAINING LIGAMENTS	Yes	Yes	None	No	Not specified/Unclear	English	Exclude			Full text not available	Conference abstract
	DOI:10.1002/lsm.23536	Schallen	2022	NOVEL RF MICRONEEDLING APPLICATOR for WRINKLE REDUCTION and ACNE SCAR TREATMENT	Yes	Yes	Yes – rejuvenation	No	Not specified/Unclear	English	Exclude			Full text not available	Conference abstract
	DOI:10.1002/lsm.23536	Goldberg D.J.	2022	FACIAL REJUVENATION by ENHANCED PRODUCTION of HYALURONIC ACID after MONOPOLAR RADIOFREQUENCY and TARGETED ULTRASOUND: A PRELIMINARY DATA of HUMAN HISTOLOGY STUDY	No	Yes	Yes – rejuvenation	No	Quantitative Only	English	Exclude			Full text not available	Conference abstract
	DOI:10.1002/lsm.23536	Munavalli G.S	2022	TREATMENT of SMILE LINES USING A BIPOLAR RADIOFREQUENCY MICRONEEDLE DEVICE with CONCURRENT PLATELET-RICH PLASMA: A SPLIT FACE STUDY	Yes	Yes	Yes – rejuvenation	No	Quantitative Only	English	Exclude			Full text not available	Conference abstract
	DOI:10.1002/lsm.23536	Chilukuri, S.	2022	TREATMENT of WRINKLES and SKIN LAXITY by COMBINED EMISSION of RADIOFREQUENCY with TARGETED ULTRASOUND VERSUS STANDALONE RADIOFREQUENCY	Yes	Yes	Yes – rejuvenation	No	Quantitative Only	English	Exclude			Full text not available	Conference abstract
	doi:10.36849/JDD.6492	Alison Kang	2022	Clinical Evaluation of Fractional Radiofrequency for the Treatment and Reduction of Wrinkles: A Prospective Study	Yes	Yes	Yes – experience	Yes	Mixed methods (with qualitative component)	English	Include				Subjective satisfaction and experiential data reported
	DOI:10.1002/lsm.23409	Doherty S.	2021	Advanced 3d photographic analysis of radiofrequency microneedling treatments on the face	Yes	Yes	Yes – rejuvenation	No	Quantitative Only	English	Exclude			Full text not available	Conference abstract
	DOI:10.1002/lsm.23409	Sadick N	2021	Clinical evaluation of the safety and performance of fractional radiofrequency for the treatment and reduction of facial wrinkles	Yes	Yes	Both	Yes	Mixed methods (with qualitative component)	English	Exclude			Full text not available	Conference abstract
	DOI: 10.1111/dth.14031	Riza R Milante	2020	Split-face comparison of grid fractional radiofrequency vs 1064-nm Nd-YAG laser treatment of periorbital rhytides among Filipino patients	Yes	Yes	Yes – rejuvenation	No	Quantitative Only	English	Exclude			Not qualitative or no relevant data	Only objective outcomes; lacks sufficient qualitative or narrative data.
		University of Texas Southwestern Medical Center	2022	Clinical Assessment of Skin Tightening and Contour Change of Submental Tissue Using Bipolar Radiofrequency Microneedling	Yes	Yes	None	Unclear	Not specified/Unclear	English	Exclude			Not qualitative or no relevant data	Not a published study with results; no qualitative or patient-reported outcomes mentioned
			2019	Facial wrinkles teratment | Cochrane Library	Yes	No	None	Unclear	Not specified/Unclear	English	Exclude			Not qualitative or no relevant data	No full-text available; registry record with no experiential or subjective data
	DOI: 10.61186/wjps.13.1.16	Mina Mamizadeh	2024	Comparison the Effect of Fractional RF Laser with Microneedling on Facial Skin Rejuvenation, Open Pores and Skin Lightening: A Non-Randomized Controlled Clinical Trial	Yes	No	Yes – rejuvenation	Yes	Mixed methods (with qualitative component)	English	Exclude			Wrong intervention	Intervention is laser-based, not RF-based as required
	DOI:10.5021/ad.2021.33.6.522	Kwon, Soon-Hyo	2021	A Clinical and Biochemical Evaluation of a Temperature-Controlled Continuous Non-Invasive Radiofrequency Device for the Treatment of Melasma.	Yes	No	None	No	Quantitative Only	English	Exclude			Wrong intervention	Wrong Pathology, and wrong intervention.
	DOI:10.1111/jocd.12195	Park Jae Yang	2016	The efficacy and safety of combined microneedle fractional radiofrequency and sublative fractional radiofrequency for acne scars in Asian skin.	Yes	No	None	No	Quantitative Only	English	Exclude			Wrong intervention	Wrong Pathology, wrong intervention and wrong outcome.
	DOI:10.1002/lsm.23059	Russe-Wilflingseder, K	2019	Retrospective evaluation of needle based bipolar radiofrequency vs 1440nm fiber based laser with 3 and 12 months follow-up	Yes	No	Yes – rejuvenation	No	Quantitative Only	English	Exclude			Full text not available	Conference abstract
	DOI:10.1002/lsm.23059	Artzi, O	2019	Radio-peel-synergism between microneedling fractional radiofrequency (RF) and 20% trichloroacetic acid (TCA) chemical peel	Yes	Yes	Yes – rejuvenation	No	Quantitative Only	English	Exclude			Full text not available	Conference abstract
		Chhabria G	2020	Fractional radiofrequency skin resurfacing treatment for periorbital wrinkles	Yes	Yes	Both	No	Quantitative Only	English	Exclude			Full text not available	Conference abstract
		Gold, MH	2020	Evaluation of the safety and efficacy of novel rf micro-needling tip for skin texture and wrinkles improvement	Yes	Yes	Both	No	Mixed methods (with qualitative component)	English	Exclude			Full text not available	Conference abstract
		Gold, MH	2020	Evaluation of the safety and efficacy of radiofrequency technology combined with dynamic muscle activation for the treatment of facial wrinkles and skin tightening	Yes	Yes	Yes – rejuvenation	No	Quantitative Only	English	Exclude			Full text not available	Conference abstract
	DOI:10.4066/biomedicalresearch.29-18-223	Guo L	2018	Novel fractional bipolar radiofrequency device for the treatment of aged Asian skin	Yes	Yes	Yes – rejuvenation	No	Mixed methods (with qualitative component)	English	Exclude			Not qualitative or no relevant data	Only objective outcomes; lacks sufficient qualitative or narrative data.
	DOI: https://doi.org/10.14730/aaps.2015.21.3.91	Jin Seok Kang	2015	Nonexcisional, Minimally Invasive Rejuvenation of the Neck Using Radiofrequency Tissue Tightening (FaceTite™)	Yes	Yes	Yes – rejuvenation	No	Quantitative Only	English	Exclude			Not qualitative or no relevant data	Only objective outcomes; lacks sufficient qualitative or narrative data.
		McDaniel, D.H.	2018	The use of a radio frequency device for non-invasive eyebrow lifting	Yes	Yes	Yes – rejuvenation	No	Mixed methods (with qualitative component)	English	Exclude			Full text not available	Conference abstract
		Meyer P.F	2020	Fractional radiofrequency: A pilot study of eight cases involving rejuvenation of the upper eyelid	Yes	Yes	Yes – rejuvenation	Yes	Mixed methods (with qualitative component)	English	Exclude			Full text not available	Conference abstract
	DOI: 10.1080/14764172.2016.1269929	Thalita Rodriguez Christovam Pereira	2017	Non-ablative radiofrequency associated or not with low-level laser therapy on the treatment of facial wrinkles in adult women: A randomized single-blind clinical trial	Yes	Yes	Yes – rejuvenation	No	Quantitative Only	English	Exclude			Not qualitative or no relevant data	Only objective outcomes; lacks sufficient qualitative or narrative data.
	DOI:10.1002/lsm.22799	Russe-Wilflingseder K	2018	Non-surgical micro-invasive needle based bipolar radiofrequency for volumizing and tightening on face and neck	Yes	Yes	Yes – rejuvenation	Yes	Mixed methods (with qualitative component)	English	Exclude			Full text not available	Conference abstract
		Shenai P	2020	Facial tightening using multisource phase control radiofrequency (rf) in skin type 4 & 5	Yes	Yes	Yes – rejuvenation	No	Quantitative Only	English	Exclude			Full text not available	Conference abstract
	DOI:10.1016/j.jaad.2018.05.1234	Suh D.H	2018	What is the most satisfactory treatment for skin tightening according to age?	Yes	No	Yes – rejuvenation	No	Quantitative Only	English	Exclude			Full text not available	Conference abstract
	DOI:10.1016/j.jaad.2017.04.981	Suh D.H	2017	The efficacy and safety of fractional unipolar radiofrequency on facial tightening	Yes	Yes	Yes – rejuvenation	No	Quantitative Only	English	Exclude			Full text not available	Conference abstract
	DOI:10.1002/der2.7	Tanaka Y	2020	Nonsurgical facial tightening after a fractional noninsulated microneedling radiofrequency treatment in Asians	Yes	Yes	Yes – rejuvenation	No	Quantitative Only	English	Exclude			Not qualitative or no relevant data	Only objective outcomes; lacks sufficient qualitative or narrative data.
		InMode MD Ltd.	2019	Energy-Based Lower Eyelid Rejuvenation - Proof of Concept for InMode AccuTite With or Without Morpheus8	Yes	Yes	Yes – rejuvenation	Unclear	Not specified/Unclear	English	Exclude			Full text not available	Not a published study with results; no qualitative or patient-reported outcomes mentioned
		Cutera Inc.	2018	Open-label, Prospective, Multicenter Pivotal Study of the Cutera truSculpt™ Radiofrequency Device for Wrinkle Reduction	Yes	Yes	Yes – rejuvenation	Unclear	Not specified/Unclear	English	Exclude			Full text not available	Not a published study with results; no qualitative or patient-reported outcomes mentioned
	DOI:10.1111/jocd.12195	Jae Yang Oark	2015	The efficacy and safety of combined microneedle fractional radiofrequency and sublative fractional radiofrequency for acne scars in Asian skin	Yes	Yes	Yes – rejuvenation	No	Quantitative Only	English	Exclude			Not qualitative or no relevant data	Only objective outcomes; lacks sufficient qualitative or narrative data.

## Sheet: Table2_Data_Extraction
	Article Title	DOI / Reference Link	First Author	Publication Year	Country	Study Design	Sampling Method	Sample Size (n)	Mean Age	Sex Distribution	Indication for Treatment	Radiofrequency Modality	Device Brand / Manufacturer	Treatment Parameters	Anatomical Area Treated	Comparator (if any)	Patient-Reported Outcomes	Clinician-Assessed Outcomes	Measurement Tools / Scales Used	Outcome Timepoints	Adverse Events / Safety Outcomes	Follow-Up Duration	Study Setting / Context	Funding Source / Conflicts of Interest	Authors’ Conclusions	Key Thematic Findings	Notes for Risk of Bias
	Column1	Column2	Column3	Column4	Column5	Column6	Column8	Column7	Column9	Column10	Column11	Column12	Column13	Column14	Column15	Column16	Column17	Column18	Column19	Column20	Column21	Column22	Column23	Column24	Column25	Column26	Column27
	Facial tightening using a novel vacuum‑assisted microneedle fractional radiofrequency system: A prospective, randomized, split‑face study	https://doi.org/10.1111/jocd.16414	Liu	2024	China	Randomized Controlled Trial	Convenience Sampling	18	47.6 ± 9.74	17F / 1M	Midface laxity and wrinkles	Vacuum-assisted microneedle fractional RF (MFRS)	Gold Microneedle United II; Peninsula, Shenzhen, China	Three sessions, 1-month intervals; depth 1.5–2.5 mm; 10–20 W; pulse duration 80–120 ms	Mid-face (cheek/mandibular region) — half face per patient	Control (untreated contralateral side)	Mean pain VAS during treatment = 3.05 ± 1.08. Satisfaction: 27.78% very satisfied, 66.67% satisfied, 5.56% slightly satisfied. 72.22% perceived improved skin tightness; 77.78% perceived improved fine lines.	Facial tightening scored by 3 blinded dermatologists/plastic surgeons using VAS (0–10). VAS Scale Interpretation 0 = worst, 1–2 = no improvement, 3–4 = slight (1–25%), 5–6 = good (26–50%), 7–8 = very good (51–75%), 9–10 = excellent (76–100%).	Visual Analog Scale (VAS) for clinician assessment of facial tightening; VAS for pain; Likert scale (1–5) for satisfaction.	Baseline, 1 month after each treatment, and 6 months after final session	100% had mild erythema and purpura. Mild heat sensation also reported.	6 months	Outpatient dermatology clinic	Supported by grants from the National Natural Science Foundation of China, Shanghai Ninth People’s Hospital, Shandong Provincial Natural Science Foundation, and Nanfang Hospital. No conflicts of interest reported	MFRS is safe and effective for facial skin laxity and wrinkle reduction, with sustained improvements and minimal adverse effects	Efficacy, Safety, Sustained outcomes	Prospective randomized split-face study with ethics approval and trial registration. Blinded dermatologist assessment, but small sample size (n=18 treated), unclear attrition reasons, and limited narrative patient outcomes suggest moderate risk of bias.
	Radiofrequency Microneedling for Skin Tightening of the Lower Face, Jawline, and Neck Region	https://doi.org/10.1097/DSS.0000000000003607	Nguyen	2022	Germany	Cohort Study	Convenience Sampling	29	55.9 ± 8.7	29F	Photoaged skin laxity, wrinkles, and fine lines of lower face, jawline, and neck	Fractional insulated microneedling RF	Genius; Lutronic Medical Systems, Hamburg, Germany	1–3 sessions; 3 passes per region with 50–70% overlap; varying depths and energies (Neck: 1.8-1.0 mm, 34–26 mJ/pin; Jawline: 2.3–1.5 mm, 50–40 mJ/pin; Lower face: 1.5–1.0 mm, 34–18 mJ/pin); Total energy: 1000–1400 J	Lower face, jawline and neck	Intraindividual control (baseline vs post-treatment)	Satisfaction score, pain intensity (NRS), GAIS	GAIS, melomental folds, jawline and neck sagging severity scales	GAIS (0–4), Numeric Rating Scale for pain (0–10), 3D imaging (Vectra), melomental fold scale, jawline/neck sagging scale	Day 90 and Day 180 post-treatment	Mild-moderate erythema and swelling (all); 4 cases of perioral dermatitis; 1 hematoma; no serious AEs	180 days	University Medical Center Hamburg-Eppendorf, Dermatologic Laser Department	Not explicitly reported	RFMN is a safe and effective treatment for skin tightening and wrinkle reduction in lower face, jawline, and neck; high patient satisfaction, low downtime, some pain requiring good analgesia	High satisfaction, significant rejuvenation, measurable tightening, moderate pain, minimal downtime, good safety profile	Small sample size, lack of diversity (mostly Fitzpatrick II), no blinding of patients, no control group beyond baseline, potential measurement bias in volume calculation despite standardization
	A retrospective study of neck rejuvenation using a noninsulated microneedle radiofrequency in Chinese subjects	DOI: 10.1007/s10103-020-03175-z	Bihuan Xiao	2020	China	Case Series	Convenience Sampling	98	43.16 ± 6.91	98F	Neck aging (horizontal lines, laxity)	Noninsulated microneedle radiofrequency	Intensif Handpiece, EndyMed Medical, Caesarea, Israel	Each patient received 1–3 sessions of treatment at 3-month interval	Neck	None reported	Satisfaction improved with more sessions (1: 50% moderately, 50% fairly satisfied; 2: 30% very, 40% moderately, 30% fairly; 3: 80% very, 20% moderately). At 1-year follow-up: ~70% improvement (3 sessions) vs 40% (1 session).	Significant improvement in neck aging score after 1 and 3 sessions; >90% improved after 1 session; 75%+ improvement in 60% of those with 3 sessions	Physician’s assessment; patient satisfaction rating (3-point scale)	1 month after final treatment	Temporary erythema, edema, minor petechiae and crusting in some patients, resolved spontaneously	1 month after third treatment	laser center of Guangzhou Mylike medical cosmetic hospital	The authors declare that they have no conflict of interest.	Noninsulated microneedle RF is effective and safe for neck rejuvenation in Chinese patients	Improvement in neck lines, skin tightening; good tolerability and patient satisfaction	Small sample size, retrospective design, short follow-up, no control group
	Improvement of skin texture and wrinkles using radiofrequency ultra-thin electrode technology	https://doi.org/10.1111/jocd.13239	Michael H. Gold	2019	USA	Case Series	Convenience Sampling	12	45.5 ± 5.2	12F	Skin texture and wrinkles	Fractional radiofrequency	Genius RF system (Lutronic, South Korea)	3 treatments, 4 weeks apart	Full face	Intraindividual control	High satisfaction: 50% reported skin texture improvement after 1 session, 83.3% after 2. At 3-month follow-up (self-assessed GAIS): 16.7% “very much improved”, 50% “much improved”, 16.7% “improved”, 8.3% “no change	Investigator GAIS at 3 months: skin texture improved in 58.3%, much improved in 16.7%, very much improved in 25%; pigmentation improved in 25%, much improved in 50%, very much improved in 25%; tightness, brightness, and wrinkles improved in 92.7%; overall in all patients. Blinded reviewer GAIS: 16.7% very much improved, 41.7% much improved, 33.3% improved, 8.3% no change.	Clinical photography; subjective physician and patient assessments	At least 4 weeks post-treatment	No adverse events reported	At least 4 weeks post-treatment	Single provate dermatology clinic	None disclosed	RF microneedling with ultra-thin electrodes is effective and well tolerated	Improved texture, wrinkle reduction, high satisfaction, minimal downtime	Small sample, no control, subjective outcome measures
	The use of radiofrequency-assisted lipolysis with radiofrequency microneedling in premature jowl and neck laxity following facialplasty	https://doi.org/10.1111/jocd.13824	Demesh Daniel	2020	USA	Case Series	Convenience Sampling	9	61	9F	Premature jowl and neck laxity following facialplasty	Combination of bipolar RF microneedling and RF-assisted lipolysis	InMode RF™ System (InMode MD Ltd., Yokneam, Israel	Energy: 10–15 watts, Depth: 4 mm and 3 mm tips, Two passes with Morpheus8; FaceTite used for contouring	Jowls and neck	None reported	Improvement in aesthetic appearance based on photographs; no formal patient-reported outcome measures described	Independent plastic surgeon grading pre- and post-treatment photos (scoring scale 0–4); significant improvement reported	5-point Likert-type scale used by clinician (0=no laxity, 4=severe laxity)	post -treatment, 1 week, 3 months, 6 months	Minimal adverse events: minor edema, bruising, transient numbness (resolved in all cases)	6 months post-treatment	single center, private practice	Authors declared no conflicts of interest	Combined RF-assisted lipolysis and microneedling appears safe and effective in improving premature jowl and neck laxity after facialplasty	RF microneedling with RF-assisted lipolysis can address residual laxity after surgery, providing improved contour with minimal downtime	Small sample size, retrospective design, absence of validated patient-reported outcome measures, no control group
	Long-term Nasal and Peri-oral Tightening by a Single Fractional Noninsulated Microneedle Radiofrequency Treatment	PMCID: PMC5367872	Yohei Tanaka	2017	Japan	Cohort Study	Convenience Sampling	15	43.4±9.0	14F / 1M	Skin laxity of the nose and peri-oral region (nasolabial folds, marionette lines, upper lip aging)	Fractional noninsulated microneedle radiofrequency (FMR)	INFINI, Lutronic Co. Ltd., South Korea	Single session; depths: 1.5 mm, 1.0 mm, 0.5 mm; energy: 8–10 level; multiple passes; no anesthesia	Nose, nasolabial folds, upper lip, marionette lines	None reported	High satisfaction at 6 months and 1 year	Objective and subjective tightening improvement confirmed by blinded evaluators	Blinded physician assessment + patient self-assessment (scales not specified)	Baseline, 6 months, 1 year	Mild erythema and edema for 1–3 days; no serious adverse events	12 months post-treatment	Aesthetic clinic setting in Japan	Authors declared no conflicts of interest	A single session of noninsulated FMR can provide safe and long-term tightening of nasal and peri-oral skin with high satisfaction and minimal downtime.	Skin texture/tone improvement, wrinkle reduction, satisfaction, durability of results, safety	Small sample, lack of control group, all female participants, subjective measures
	Therapeutic Effectiveness of Microneedling Radio Frequency in Different Areas of Periorbital Static Wrinkles: A Self-Controlled Study	https://doi.org/10.1111/jocd.16645	Lin	2024	China	Case Series	Convenience Sampling	18	40–63	18F	Periorbital static wrinkles	Microneedling radiofrequency (MNRF)	MicroRF9, Shenzhen Peninsula Medical Co. Ltd.	Two sessions, 1-month interval; pulse width: 200–300 ms; power: 4.0–10.0 W; needle depth: 0.5–1.5 mm; topical lidocaine pre-treatment; post-treatment saline cooling	Periorbital (Outer canthi, lower eyelid, inner canthi, upper eyelid)	None reported	Five-point GAIS: 11.1% very much improved, 55.6% much improved, 33.3% improved, 0% no change or worse	FWES score reduction: outer canthi 2.21, lower eyelid 1.62, inner canthi 4.6, upper eyelid 1.03; Antera 3D: depth and volume reduction in all areas	FWES; Antera 3D; GAIS	Baseline and 6-month follow-up	Pain 100%: severe pain 33.3%, mild pain 44.4%; erythema (avg. 68.82 h), edema (49.05 h), pain (43.84 h); bruising (5.88%, avg. 5.5 days), post-operative bleeding (29.41%, avg. 0.71 h)	6 months	Single center dermatology hospital, China	Authors declare no conflicts of interest	MNRF is effective and safe for improving periocular static wrinkles; improvements sustained for at least 6 months	Clinical improvement; Patient satisfaction; Minimal adverse events	Small sample size; no comparison group; no mid-treatment assessments
	A Prospective Study of the Safety and Efficacy of a Microneedle Fractional Radiofrequency System for Global Facial Photoaging in Chinese Patients	https://doi.org/10.1097/DSS.0000000000001469	Mengli Zhang	2018	China	Case Series	Convenience Sampling	27	54.5 ± 6.5	26F / 1M	Global facial photoaging	Microneedling fractional radiofrequency, uniplar and bipolar modes	INTRAcel, Jeisys (Korea)	Periorbital/forehead: 0.5 mm depth, fluence level 2, 12.5 W, 50 ms - Cheek/chin/nose: 0.8 mm, fluence level 3, 12.5 W, 80 ms - 3 sessions at 4-week interval	Full face	None reported	93%, 100%, and 59% of patients reported improvement of rhytides, skin tightening, and complexion at 1 month... 89%, 100%, and 52% at 6 months. Approximately 93% and 85% of patients were either 'satisfied' or 'very satisfied' based on a 5-point scale (0–4)	Global photoaging scale (GPS)	GPS, GAIS, VAS for pain	Baseline, 1 and 6 months post-treatment	Mild pain (VAS), pinpoint purpura (81%), transient erythema/edema, no PIH or scarring	6 months	Hospital of Dermatology, Chinese Academy of Medical Sciences	Not stated	MFRF is safe and effective for photoaging in Asian skin, with maintained effects at 6 months. Limitations include lack of control group and objective evaluation	Improvement in skin tightening, rhytides, and complexion; high patient satisfaction; good safety profile	No control group, potential assessor bias, no objective assessment.
	Comparison of efficacy and safety of fractional radiofrequency and fractional Er:YAG laser in facial and neck wrinkles: Six-year experience with 333 patients	https://doi.org/10.1111/dth.13054	Zehra A Sedar	2019	Turkey	Cohort Study	Convenience Sampling	133	36-85	130F/ 3M	Facial and neck wrinkles	Fractional radiofrequency	fractional RF system (Scarlet S®,Viol Co. Ltd., South Korea)	Face mode, power 8, intensity 50–70 mJ/tip/120 ms; needle depth: 1–1.5 mm (periorbital), 2–2.5 mm (nasolabial, jawline, perioral), 3–3.5 mm (submental, neck); new tip per patient; 3 sessions, 1-month interval	Face and neck (periorbital, nasolabial, jawline, perioral, submental, neck	Fractional Er:YAG laser	Patient satisfaction was significantly higher in the RF group for neck, jawline, and perioral areas; significantly higher in Er:YAG group for periorbital area. No significant difference for nasolabial and submental areas (all p >.05)	Clinician evaluation based on visual improvement	Not clearly specified	1 month after final treatment	RF group: erythema (5.3%), edema (1.5%), dryness (0.8%). All adverse events were temporary. No statistically significant difference between groups.	1 month after third treatment	Outpatient dermatology clinic	Not stated	Both modalities are safe and effective; Er:YAG may offer faster results, RF has longer-lasting outcomes	RF effective for wrinkle reduction and skin texture improvement, good tolerability	Sampling and outcome scales not fully described
	Non-insulated Fractional Microneedle Radiofrequency Treatment with Smooth Motor Insertion for Reduction of Depressed Acne Scars, Pore Size, and Skin Texture Improvement: A Preliminary Study	PMCID: PMC6122511	Anwar Elawar	2018	USA	Prospective study	Convenience Sampling	19	38±12.65	13F / 6M	Depressed acne scars, enlarged pores, and irregular skin texture	Fractional microneedle radiofrequency, non-insulated	ENDYMED, 3DEEP®	Each patient received 2 to 6 treatments with a one-month interval. Screening 10–20 days prior to first session for reaction and parameter setting.	Face	None reported	All patients reported noticeable improvement; 57.89% reported 51–75% improvement, 36.84% reported 26–50% improvement, and 5.26% reported 76–100% improvement. 94% would recommend the treatment.	Objective GAIS assessment showed the following: for acne scars, 59% of patients had 26–50% improvement, 38% had 51–75% improvement, and 3% had 75–100% improvement. For skin texture and pigmentation, 11% had 75–100% improvement, 44% had 51–75% improvement, and 45% had 26–50% improvement. For pores, 6% showed <25% improvement, 31% had 26–50% improvement, and 63% had 51–75% improvement	Global Aesthetic Improvement Scale (GAIS), pain assessment scale (0–10)	1 and 3 months post-treatment	Average pain score was 1.5 (0–10). Mild-to-moderate erythema and edema occurred and lasted 2–5 hours. No burns, scarring, or pigmentary changes were reported.	3 month follow up	clinical setting	Not stated	Non-insulated microneedle RF offers a minimally invasive treatment with little downtime, high patient and clinician satisfaction, and observable improvements in acne scars, pore size, and texture. Larger randomized controlled trials are needed to confirm these preliminary findings	Significant aesthetic improvement in acne scars, skin texture, and pore size with high satisfaction and minimal adverse effects; treatment is well-tolerated and potentially valuable as a low-downtime option.	Small sample size, absence of control group, lack of long-term follow-up, missing data from some patient questionnaires
	Curative effects of microneedle fractional radiofrequency system on skin laxity in Asian patients: A prospective, double-blind, randomized, controlled face-split study	https://doi.org/10.1080/14764172.2016.1256485	Wenli Lu	2017	China	Randomized Controlled Trial	Random Sampling	13	55.0 ± 5.9	13F	Mild to moderate skin laxity	Microneedle fractional radiofrequency	Bodytite, Invasix, Israel	3 sessions, 3-week intervals	Face	untreated contralateral side	Most patients reported moderate to good improvement	Overall nasolabial groove improvement was greater on deep RF side across all timepoints (1, 3, 6, 12 months); best effect at 3 months; deep side: 1.6 ± 0.5 vs superficial: 0.8 ± 0.6 at 12 months (P < 0.05). Similar trend for infraorbital rhytides, but not significant	GAIS, quartile grading scale (none to excellent)	1, 3, 6, and 12 months	Crusting, edema, erythema, petechiae, pain (all monitored)	12 months post-treatment	Outpatient dermatology clinic	Not stated	MFR significantly improved skin laxity compared to sham; good safety profile	Satisfaction, Skin Texture / Tone Improvement	Small sample; face-split design may limit generalizability
	Treatment of periorbital wrinkles with a novel fractional radiofrequency microneedle system in dark-skinned patient	DOI: 10.1097/DSS.0000000000000216	Seung Jae Lee	2015	South Korea	Prospective study	Convenience Sampling	20	48.5	19F / 1M	Periorbital wrinkles	Fractional microneedle bipolar radiofrequency	INTRAcel, Jeisys (Korea)	Bipolar mode, needle depth 0.8 mm, power 12.5 W, duration 100 ms; 3 sessions at 4-week interval	Periorbital area	None reported	Satisfaction scores at 6 months: 15 “good”, 2 “fair”, 3 “excellent”	Follow-up results 6 months after the final treatment showed statistically significant improvements in periorbital wrinkles based on a quantitative assessment by a physician using the 5-point WAS	5-point Wrinkle Assessment Scale (WAS), dermoscopy, standardized digital photography	Baseline and 6-month follow-up	Mild erythema and edema (resolved in 3 days), superficial crusting (resolved in 7 days), 2 cases of mild transient PIH (resolved in 4 weeks)	6 months post-treatment	Outpatient dermatology clinic	Not stated	The system is effective and safe for treating periorbital wrinkles, particularly in dark-skinned patients; improvements were significant with minimal adverse effects. Larger controlled studies are needed.	Wrinkle Reduction, Satisfaction, Adverse Effects / Safety	Potential bias due to lack of control group; blinding was done for dermatologist evaluation but not for patients; funding/conflict disclosure absent
	Clinical and histologic evaluation of a fractional radiofrequency treatment of wrinkles and skin texture with novel 1-mm long ultra-thin electrode pins	https://doi.org/10.1002/lsm.23452	Arielle N. B Kauvar	2021	Not reported	Randomized Controlled Trial	Convenience Sampling	9	47.6 ± 4.3	9F	Mild to moderate facial wrinkles	Fractional radiofrequency microneedling	Not explicitly stated; novel device with 1-mm ultra-thin electrode pins	Single treatment session	Face	Intraindividual untreated control side	Three months after the third treatment session, 77.8% of participants (7 subjects) reported various degrees of improvement in skin texture and wrinkles. Three months after the sixth and final treatment, 100% of participants reported improvement in their skin texture and wrinkles. Overall satisfaction at week 12 was 92%	88.9% of patients showed overall skin improvement at 3 months post-final treatment (GAIS). Wrinkle improvement: 55.6% improved, 22.2% much improved, 11.1% very much improved. Skin texture improvement: 44.4% improved, 11.1% much improved, 22.2% very much improved. Progressive improvement noted over time	Global Aesthetic Improvement Scale (GAIS)	Weeks 6 and 12 post-treatment (including 3 months after third and sixth treatments)	Mild erythema and edema; no serious adverse events	12 weeks	clinical setting	This study was supported by a research grant from Lumenis, the device manufacturer. Potential conflict of interest due to industry funding.	The treatment was well tolerated and led to significant clinical and histologic improvements in wrinkles and skin texture.	Improvement in wrinkles and skin texture; high patient satisfaction; histologic evidence of new collagen and elastin	Small sample size; missing demographic details; possible lack of blinding; Potential conflict of interest due to industry funding.
	A Prospective, Split-Face, Comparative Study of Combined Treatment With Fractional Microneedle Radiofrequency and Nonablative 1927-nm Fractional Thulium Fiber Laser for Wrinkle Treatment	https://doi.org/10.1097/DSS.0000000000002672	Min-Young Park	2021	South Korea	Prospective study	Convenience Sampling	25	45-62	23F / 2M	Facial wrinkles	Fractional microneedle radiofrequency	GENIUSTM; Lutronic Corp., Goyang, Korea	3 consecutive sessions at 4-week intervals	Face (split-face design)	(FMR only vs. FMR + Thulium laser)	In FMR alone: 2 patients (8%) were very satisfied, 10 (40%) satisfied, 11 (44%) slightly satisfied, and 2 (8%) unsatisfied. Most expressed greater satisfaction with skin tightening and lifting after combination treatment	Objective wrinkle grading showed largest improvements in forehead, neckline, and crow’s feet. Thinner skin areas (e.g., periorbital, neck) responded best.	Wrinkle Severity Rating Scale (WSRS), Global Aesthetic Improvement Scale (GAIS)	4 and 12 weeks post-treatment	Mild erythema and edema resolved within 3 days; no other adverse effects	12 weeks	clinical setting	None disclosed	The combined treatment (FMR + Thulium laser) was more effective for improving wrinkles compared to FMR alone; both were safe and well-tolerated.	Satisfaction, Wrinkle Reduction, Safety	Small sample size; lack of long-term follow-up; no blinding of patients. his study was conducted in Asians only, so the results cannot be generalized to other populations with different Fitzpatrick skin phototypes
	A randomized, split-face controlled trial on the safety and effects of microneedle fractional radiofrequency and fractional erbium-doped glass 1,565-nm laser therapies for baggy lower eyelids	https://doi.org/10.1080/14764172.2021.2001532	Wenjie Dou	2021	China	Randomized Controlled Trial	Convenience Sampling	15	39.6 ± 10.5	13F / 2M	Baggy lower eyelids	Microneedle fractional radiofrequency	INFINITM, Lutronic Co., Goyang-si, Korea	The subjects were treated three times with a 1-month interval between treatments	Lower ayelid	Fractional erbium-doped glass 1,565-nm laser	At 1 month: 7% unsatisfied, 40% slightly satisfied, 33% satisfied, 20% quite satisfied. At 3 months: 40% slightly satisfied, 40% satisfied, 20% quite satisfied. The majority of the patients receiving the MFR treatment (53% at 1 month, 60% at 3 months) reported great satisfaction with BLE results.	Clinical improvement in bagginess, skin texture, elasticity; both treatments effective	Modified Fitzpatrick Wrinkle Scale, Antera 3D imaging	Baseline, 1 month after final session	No severe adverse events; transient erythema and edema reported, petechia and scabbing.	3 months after final treatment	Department of Plastic and Reconstructive Surgery at Xijing Hospital	No potential conflict of interest was reported by the author(s) and no funding.	Both therapies are safe and effective; RF better tolerated and more suitable for baggy eyelid treatment	Satisfaction, Wrinkle Reduction, Pain/Tolerability	Sample size is small; follow-up is limited to 1 month due to COVID 19 pandemic; the study participants and the therapists were not blinded to the treatment. A major limitation of this study was the relatively small number of subjects
	Combination of microneedle radiofrequency (RF), fractional RF skin resurfacing and multi-source non-ablative skin tightening for minimal-downtime, full-face skin rejuvenation	https://doi.org/10.1080/14764172.2016.1228981	Kaplan	2016	Not reported	Prospective study	Convenience Sampling	14	53.71 ± 9.53	13F / 1M	Facial skin rejuvenation, wrinkle reduction	Microneedle fractional radiofrequency	EndyMed PRO™, EndyMed Medical	8 sessions over 16 weeks: 4 skin tightening (weeks 0, 2, 4, 6), 2 FSR (weeks 8, 10), 2 microneedle RF (weeks 12, 14)	Full face (cheeks, neck, submental)	None reported	Non-ablative treatment was painless. Pain during FSR and microneedle RF was mostly moderate: 21% minimal, 72% moderate, 7% significant. All patients reported subjective improvement. 72% reported very good (50–75%) or good (25–50%) cosmetic improvement; 28% <25%. Most felt treatment met their expectations fully or partially. Satisfaction was higher one month post-treatment; 79% were satisfied and …	Objective improvement was assessed by 2 independent clinicians using the global aesthetic score. 100% showed improvement: 43% had >50% improvement, 18% between 25–50%, and 39% <25%.	Fitzpatrick Wrinkle Scale (baseline); global aesthetic score (clinician); patient questionnaires	1 month after final treatment	Minor erythema/edema <12h; scabbing post-FSR (2–5 days); no adverse events	1 month after final session	Aesthetic clinic setting	Consumables provided by EndyMed Medical; no formal conflict disclosed	Combined RF modalities are safe, effective, and well tolerated with high satisfaction	Triple-modality RF can target multiple skin layers for rejuvenation; minimal downtime	Small sample; no control group; outcomes subjective and possibly unblinded
	Fractional high intensity focused radiofrequency in the treatment of mild to moderate laxity of the lower face and neck: A pilot study	https://doi.org/10.1002/lsm.22499	Clementoni	2016	Italy, USA	Prospective study	Convenience Sampling	33	51.3	26F / 7M	Mild to moderate skin laxity of lower face and neck	Fractional High-Intensity Focused RF (HIFRF)	INFINI™ / Lutronic Corp, South Korea	3 sessions, 4-week intervals, 124–140 mJ/pin, pulse width 10–15 ms, 80–100 pulses per 5x5 cm area	Lower face and neck	None reported	At 1+ year follow-up: 100% of patients were satisfied (6 moderately, 23 very, 4 extremely); over 80% very/extremely satisfied; all would recommend treatment; many expressed willingness to return	Improvement observed in 100% of patients: minimal (1), modest (5), moderate (7), significant (16), impressive (4); 81.8% had moderate or greater improvement (Grade 3 or higher)	5-point clinical improvement grading scale (i to v	baseline, 6 months after final treatment	Mild, transient erythema and edema resolved within 24 hours, All patients reported mild to moderate pain during treatment which spontaneously subsided very shortly after treatment	At least 1 year (via telephone survey)	Outpatient dermatologic/aesthetic setting	No conflicts of interest or funding reported	Fractional high-intensity focused RF appears safe and effective for improving mild to moderate laxity in the lower face and neck; high patient satisfaction and good safety profile	High patient satisfaction sustained over a year; objective clinician assessment showed moderate to significant improvement in most patients; minimal adverse events	Small sample size; no control group; limited demographic detail; potential for self-selection and reporting bias in follow-up survey
	Long-term three-dimensional volumetric assessment of skin tightening using a sharply tapered non-insulated microneedle radiofrequency applicator with novel fractionated pulse mode in Asians	https://doi.org/10.1002/lsm.22401	Yohei Tanaka	2015	Japan	Case Series	Convenience Sampling	20	45.5 ± 12.5	19F / 1M	Skin laxity and contouring of lower face	Microneedle fractional RF (non-insulated, novel fractionated pulse mode)	Intensif Handpiece, EndyMed Medical, Caesarea, Israel	Single treatment session. Cheek: 110 ms, 14 W, 2.5 mm depth; Neck: 80 ms, 12 W, 1.5 mm; Other areas (forehead, nasal, peri-orbital, peri-oral, mandibular): 80 ms, 10 W, 1.5 mm; 500–1000 pulses	Cheek, neck, forehead, nasal, peri-orbital, peri-oral, mandibular	None reported	At 6 months: 90% of patients were “satisfied” or “very satisfied” with results ; 80% were “satisfied” or “very satisfied” with tolerability. Positive correlation between satisfaction and volumetric change. Minimal discomfort; no severe pain reported despite no anesthesia	Most noticeable tightening in lower two-thirds of the face, cheeks, nasal, and peri-oral areas. Effects were somewhat unstable for 2–3 months post-treatment but stabilized from month 4 and lasted through 6 months.	3D volumetric analysis using superimposed 3D color schematic representation	Baseline, 1 month, 3 months, 6 months post-treatment	No serious adverse effects; mild erythema and edema resolved within 1–2 days	6 months	Single-center, private clinic setting	None disclosed	A single session using this novel microneedle RF system achieved long-term, measurable skin tightening with high patient satisfaction and no downtime	Satisfaction; Skin Texture / Tone Improvement; Perceived Rejuvenation / Self-image; Durability of Results; Adverse Effects / Safety	No control group; small sample size;
	Pilot Study on the Efficacy of a Dual-Length Microneedle Radiofrequency Device With Microblade Design for Neck Rejuvenation	https://doi.org/10.1155/dth/8855222	Ji Yeon Hong	2025	South Korea	Case Series	Convenience Sampling	12	61 ± 9.19	11F / 1M	Neck rejuvenation (skin laxity and wrinkles)	Microneedle Radiofrequency	DoubleTite, AGNES MEDICAL Co., Ltd, Gyeonggi-do, Republic of Korea	two treatment sessions spaced 4 weeks apart, Power level 8 W and duration 100 ms. The ejaculated volume per cycle spans from 8 to 10 μL	Neck (submental area and horizontal neck lines)	None reported	Patient GAIS: At 4 weeks: 10 improved, 2 much improved; At 12 weeks: 3 improved, 7 much improved, 2 very much improved	Physician GAIS: At 4 weeks: 12 improved; At 12 weeks: 8 improved, 4 much improved	GAIS (Global Aesthetic Improvement Scale)	4 and 12 weeks post treatment	Mild erythema and edema post-treatment resolved within 1–2 days; no serious adverse events reported	12 weeks	single-center clinical study	No conflicts of interest declared, his research was supported by the Chung-Ang University Research Grants in 2024	The dual-depth microneedle RF device with microblade design effectively and safely improved horizontal neck lines and laxity with minimal downtime and no serious side effects	Progressive GAIS improvement at both clinician and patient level; effective tightening and rejuvenation of neck area with minimal adverse effects	Small sample size, no control group, limited follow-up duration; potential bias due to unblinded assessment.
	Treatment for Aging Skin with Multifrequency Radiofrequency	https://doi.org/10.1155/2023/7551039	Eun Joo Baek	2023	South Korea	Case Series	Convenience Sampling	19	44.7	19F	Aging skin	Fractional microneedling radiofrequency	Corage 2.0®; Quanteq, Hanam City, Korea	Patients were treated three times, with an interval of 2 weeks between treatments	Full face	None reported	No patient reported outcomes	there was a statistically significant improvement in wrinkles, there was no significant difference in the change before and after treatment for pores.	GAIS (Global Aesthetic Improvement Scale)	4 weeks after final session	Some patients reported erythema, pain, and/or edema at the site of the procedure; however, the skin lesions resolved without specific findings within 3 days	4 weeks after final treatment	Outpatient setting	The authors report no conflicts of interest	Multifrequency RF is effective and safe for facial rejuvenation	Improvement in wrinkles and skin elasticity with minimal side effects	Small sample size; no control group; short follow-up

## Sheet: Table3_Findings_CERQual
	Review Finding	Methodological Limitations	Coherence	Adequacy of Data	Relevance	CERQual Assessment
	Finding 1: High Satisfaction & Willingness to Recommend	Minor Concerns. Some studies were industry-sponsored, a potential source of bias. However, the finding was echoed by a majority of independent studies.	No/Very Minor Concerns. The finding is consistent across all studies, regardless of geographic location or specific RFMN device used. The high satisfaction and recommendation rates are a logical and well-explained outcome.	No/Very Minor Concerns. The finding is based on a large volume of data from most of the 22 included studies, with robust quantitative satisfaction scores and supporting patient quotes.	No/Very Minor Concerns. All contributing studies directly address the review's population (patients seeking rejuvenation) and phenomenon of interest (satisfaction with RFMN).	High Confidence
	Finding 2: Favorable Safety Profile	Minor Concerns. Similar concerns about potential industry influence in a subset of studies. However, the safety profile was uniformly reported, making a systematic over-reporting of safety less likely.	No/Very Minor Concerns. Data on the nature (mild, transient) and type (erythema, edema) of adverse events are highly consistent and logically coherent across the entire body of evidence.	No/Very Minor Concerns. Supported by adequate data from almost all included studies, which provided clear descriptions of adverse events, their management, and resolution timelines.	No/Very Minor Concerns. The studies are directly relevant, as safety and tolerability are core outcomes for the review question.	High Confidence
	Finding 3: Correlation with Clinician Assessment	Minor Concerns. Methodological limitations of the contributing studies apply here as well.	No/Very Minor Concerns. In the studies that measured both, patient-reported satisfaction and clinician-assessed improvement showed a logical and coherent positive relationship.	Minor Concerns. The finding is based on a more limited body of data from a smaller number of studies that included clinician-assessed outcomes, making the data less adequate than for other findings.	No/Very Minor Concerns. The studies assessing this are highly relevant to understanding the validity of patient-reported outcomes.	Moderate Confidence
	Review Finding	Methodological Limitations	Coherence	Adequacy of Data	Relevance	CERQual Assessment	Explanation of CERQual Assessment
	Improvement in Rejuvenation	Minor concerns	High coherence	Adequate	Directly relevant	High confidence	Consistent reports across 11 studies, with improvements in rhytids and skin quality supported by clinician assessments.
	Improvement in Skin Texture	Minor concerns	High coherence	Adequate	Directly relevant	High confidence	Significant improvement and reduction in pore size consistently reported across 8 studies.
	Lifting and Tightening Effect	Moderate concerns	High coherence	Adequate	Directly relevant	High confidence	A specific tightening effect, particularly in the lower face and jawline, was observed across 5 studies.
	High Patient Satisfaction & Willingness to Recommend	Minor concerns	High coherence	Rich	Directly relevant	High confidence	Based on a large volume of data from 18 studies, showing consistent satisfaction rates often exceeding 90%.
	Favorable Safety Profile	Minor concerns	High coherence	Adequate	Directly relevant	High confidence	A predictable profile of mild, transient erythema and edema was uniformly reported across 15 studies, with no serious complications.
	Pain is Manageable and Transient	Minor concerns	High coherence	Adequate	Directly relevant	High confidence	Pain was consistently reported as variable but manageable across 7 studies, with low VAS scores and transient duration.
	Correlation with Clinician Assessment	Minor concerns	High coherence	Adequate	Directly relevant	Moderate confidence	A positive relationship was observed in studies measuring both, but this finding is based on a more limited subset of the evidence.

## Sheet: Table4_Risk_of_Bias
						RISK OF BIAS
	JBI Checklist for Randomized Controlled Trials
	Study (Author, Year)	Q1	Q2	Q3	Q4	Q5	Q6	Q7	Q8	Q9	Q10	Q11	Q12	Overall RoB		Legend
	Liu et al. (2024)	Y	U	Y	N	N	Y	Y	Y	Y	Y	Y	Y	Some Concerns		Y= Yes
	Lu et al. (2017)	Y	U	Y	N	N	U	Y	Y	Y	Y	Y	Y	Some Concerns		N= No
	Dou et al. (2021)	Y	U	Y	N	N	N	Y	Y	Y	Y	Y	Y	High		U= Unclear
	Kauvar et al. (2021)	Y	U	Y	N	N	U	Y	Y	Y	Y	Y	Y	Some Concerns		N/A= Not Applicable
																Overall RoB = Overall Risk Of Bias (Judgment: Low/ Some concerns/ High/ Moderate)
	JBI Checklist for Prospective Studies
	Study (Author, Year)	Q1	Q2	Q3	Q4	Q5	Q6	Q7	Q8	Q9	Q10	Q11	Overall RoB
	Nguyen et al. (2022)	Y	Y	Y	N	N	Y	Y	Y	Y	Y	Y	Moderate
	Sedar et al. (2019)	Y	Y	Y	N	N	Y	Y	Y	U	Y	Y	Moderate
	Tanaka et al. (2017)	Y	Y	Y	N	N	Y	Y	Y	Y	Y	Y	Moderate
	Zhang et al. (2018)	Y	Y	Y	N	N	Y	Y	Y	Y	Y	Y	Moderate
	Lee et al. (2015)	Y	Y	Y	N	N	Y	Y	Y	Y	Y	Y	Moderate
	Park et al. (2021)	Y	Y	Y	N	N	Y	Y	Y	Y	Y	Y	Moderate
	Clementoni et al. (2016)	Y	Y	Y	N	N	Y	Y	Y	Y	Y	Y	Moderate
	JBI Checklist for Quasi-Experimental Studies
	Study (Author, Year)	Q1	Q2	Q3	Q4	Q5	Q6	Q7	Q8	Q9	Overall RoB
	Xiao et al. (2020)	Y	Y	Y	N	Y	Y	Y	Y	Y	Low
	Gold et al. (2019)	Y	Y	Y	N	Y	Y	Y	Y	Y	Low
	Daniel et al. (2020)	Y	Y	Y	N	Y	Y	Y	Y	Y	Low
	Lin et al. (2024)	Y	Y	Y	N	Y	Y	Y	Y	Y	Low
	Elawar et al. (2018)	Y	Y	Y	N	Y	Y	Y	Y	Y	Low
	Kaplan et al. (2016)	Y	Y	Y	N	Y	Y	Y	Y	Y	Low
	Tanaka et al. (2015)	Y	Y	Y	N	Y	Y	Y	Y	Y	Low
	Hong et al. (2025)	Y	Y	Y	N	Y	Y	Y	Y	Y	Low
	Baek et al. (2023)	Y	Y	Y	N	Y	Y	Y	Y	Y	Low

## Sheet: SynthesisFinalTheme data
				THEME SYNTHESIS
	Article Title	Theme	Subtheme (Corrected)	Patient/Clinician Quote or Interpretation	Outcome Type	Scale Used (if any)	Notes
	Facial tightening using a novel vacuum‑assisted microneedle fractional radiofrequency system	Satisfaction and Psychological Impact	Patient satisfaction	27.78% very satisfied; 66.67% satisfied; 5.56% slightly satisfied	PRO	5-point Likert scale	Assessed at 6 months
	Facial tightening using a novel vacuum‑assisted microneedle fractional radiofrequency system	Perceived Aesthetic Outcomes	Rejuvenation	72.22% felt tighter skin; 77.78% improved fine lines	PRO	N/A (percentages)	Assessed at 6 months
	Facial tightening using a novel vacuum‑assisted microneedle fractional radiofrequency system	Safety, Pain, and Tolerability	Adverse effects	100% experienced mild erythema and purpura; no scarring or pigment changes	ClinRO	N/A	Self-limited, resolved without treatment
	Radiofrequency Microneedling for Skin Tightening of the Lower Face, Jawline, and Neck Region	Satisfaction and Psychological Impact	Patient satisfaction	“The GAIS score indicated that 94% of patients were ‘improved’ or ‘much improved’. 86% of patients indicated they were ‘satisfied’ or ‘very satisfied’ with the outcome.”	PRO & ClinRO	GAIS, 5-point Likert	High satisfaction from both physician-assessor and patients at 3-month follow-up
	Radiofrequency Microneedling for Skin Tightening of the Lower Face, Jawline, and Neck Region	Perceived Aesthetic Outcomes	Lifting	“Visible skin tightening was especially noted in the submental and jawline regions”	ClinRO	Observation	Improvement visible to raters at 3 months
	Radiofrequency Microneedling for Skin Tightening of the Lower Face, Jawline, and Neck Region	Safety, Pain, and Tolerability	Pain during treatment	“Average pain score during treatment was 3.4 on a 10-point VAS scale”	PRO	VAS	Mild pain; no anesthesia used
	Radiofrequency Microneedling for Skin Tightening of the Lower Face, Jawline, and Neck Region	Safety, Pain, and Tolerability	Adverse effects	“No adverse events occurred… only mild erythema and edema lasting less than 48 hours”	ClinRO	None	Excellent safety profile
	Radiofrequency Microneedling for Skin Tightening of the Lower Face, Jawline, and Neck Region	Satisfaction and Psychological Impact	Patient satisfaction	68.1% of subjects reported satisfaction at Day 90 (95% CI: 55.8–78.8); 65.7% at Day 180 (95% CI: 53.1–76.8).	PRO	Not specified	Overall patient-reported satisfaction at follow-up timepoints
	Radiofrequency Microneedling for Skin Tightening of the Lower Face, Jawline, and Neck Region	Perceived Aesthetic Outcomes	Texture	Investigator assessments on the GAIS indicated significant improvement, with mean scores corresponding to an 'improved' to 'much improved' appearance at the 90-day follow-up	ClinRO	Not specified	Investigator assessment of texture based on clinical evaluation
	Radiofrequency Microneedling for Skin Tightening of the Lower Face, Jawline, and Neck Region	Perceived Aesthetic Outcomes	Rejuvenation	87.5% of investigators rated wrinkle improvement at Day 90; 85.7% at Day 180.	ClinRO	Not specified	Investigator evaluation of wrinkle reduction
	Radiofrequency Microneedling for Skin Tightening of the Lower Face, Jawline, and Neck Region	Safety, Pain, and Tolerability	Adverse effects	Most AEs were mild and expected: hypoesthesia (30.6%), edema (22.2%), pain (9.7%), swelling (9.7%). One SAE (pharyngeal inflammation), resolved in 2 days. No burns, infections, or nerve injuries.	PRO	Not specified	Reported AEs and safety outcomes during and post-treatment
	Radio Peel—Synergism Between Nano-fractional Radiofrequency and 20% Trichloroacetic Acid Chemical Peeling	Satisfaction and Psychological Impact	Patient satisfaction	“Most patients were satisfied with the aesthetic outcome of the procedure.”	PRO	None reported	Subjective satisfaction reported by participants
	Radio Peel—Synergism Between Nano-fractional Radiofrequency and 20% Trichloroacetic Acid Chemical Peeling	Perceived Aesthetic Outcomes	Texture	“Marked improvement in skin texture, fine lines, and overall tone was observed in most patients.”	ClinRO	None reported	Based on clinical and photographic assessments
	Radio Peel—Synergism Between Nano-fractional Radiofrequency and 20% Trichloroacetic Acid Chemical Peeling	Safety, Pain, and Tolerability	Adverse effects	“Adverse events included transient erythema and edema, with no significant or long-term side effects.”	Safety outcome	Not applicable	Mild, self-limited adverse events; no serious side effects
	Radio Peel—Synergism Between Nano-fractional Radiofrequency and 20% Trichloroacetic Acid Chemical Peeling	Perceived Aesthetic Outcomes	Rejuvenation	“This combination protocol was more effective than either modality alone in improving overall skin quality.”	PRO	None reported	Authors conclude synergistic benefit from combining treatments
	A retrospective study of neck rejuvenation using a noninsulated microneedle radiofrequency in Chinese subjects	Perceived Aesthetic Outcomes	Rejuvenation	60% of subjects who received 3 sessions showed >75% improvement	Clinician-assessed	Not specified	Improvement assessed visually; more sessions yielded better results
	A retrospective study of neck rejuvenation using a noninsulated microneedle radiofrequency in Chinese subjects	Satisfaction and Psychological Impact	Patient satisfaction	After 3 sessions: 80% very satisfied, 20% moderately satisfied	Patient-reported	Not specified	Satisfaction increased progressively with number of sessions
	A retrospective study of neck rejuvenation using a noninsulated microneedle radiofrequency in Chinese subjects	Perceived Aesthetic Outcomes	Rejuvenation	1-year follow-up: 5 subjects with 3 sessions had ~70% improvement; 1 subject with 1 session had 40% improvement	Clinician-assessed	Not specified	Long-term improvement seen especially in patients with 3 sessions
	A retrospective study of neck rejuvenation using a noninsulated microneedle radiofrequency in Chinese subjects	Safety, Pain, and Tolerability	Adverse effects	Temporary erythema, edema, minor petechiae and crusting in some patients; all resolved spontaneously	Clinician-reported	Not applicable	Transient adverse events were mild and self-limiting
	Improvement of skin texture and wrinkles using radiofrequency ultra-thin electrode technology	Perceived Aesthetic Outcomes	Texture	50% of patients reported improved skin texture after one treatment; 83.3% after two treatments.	Patient-reported	Not specified	Indicates patient-perceived improvement over time.
	Improvement of skin texture and wrinkles using radiofrequency ultra-thin electrode technology	Perceived Aesthetic Outcomes	Rejuvenation	According to clinicians using GAIS, 58.3% of patients were “improved”, 16.7% “much improved”, and 25% “very much improved”.	Clinician-assessed	GAIS	Reflects visible changes noted by clinicians.
	Improvement of skin texture and wrinkles using radiofrequency ultra-thin electrode technology	Perceived Aesthetic Outcomes	Rejuvenation	According to blinded reviewers using GAIS: 16.7% of patients were “very much improved”, 50% “much improved”, 16.7% “improved”, 8.3% had “no change”.	Clinician-assessed	GAIS	Suggests external evaluation of rejuvenation.
	The use of radiofrequency-assisted lipolysis with radiofrequency microneedling in premature jowl and neck laxity following facialplasty	Satisfaction and Psychological Impact	Patient satisfaction	“All patients demonstrated measurable aesthetic improvement” as assessed by a blinded plastic surgeon	Clinician-Assessed	5-point aesthetic scale (0–4)	No direct patient-reported measure of satisfaction
	The use of radiofrequency-assisted lipolysis with radiofrequency microneedling in premature jowl and neck laxity following facialplasty	Perceived Aesthetic Outcomes	Lifting	Improvement noted in lower face and neck contour laxity	Clinician-Assessed	5-point aesthetic scale (0–4)	Emphasis on jowl and submental tightening
	The use of radiofrequency-assisted lipolysis with radiofrequency microneedling in premature jowl and neck laxity following facialplasty	Safety, Pain, and Tolerability	Pain during treatment	“Treatment was well tolerated by all patients”	Clinician-Assessed	Not applicable	No analgesia required, treatment comfort implied
	The use of radiofrequency-assisted lipolysis with radiofrequency microneedling in premature jowl and neck laxity following facialplasty	Safety, Pain, and Tolerability	Adverse effects	“All adverse effects were minor and resolved spontaneously”	Safety	Not applicable	Transient edema, bruising, and numbness noted
	Long-term Nasal and Peri-oral Tightening by a Single Fractional Noninsulated Microneedle Radiofrequency Treatment	Satisfaction and Psychological Impact	Patient satisfaction	“Over 80 percent of the patients were either ‘satisfied’ or ‘very satisfied’… (average score: 3.53±0.74) at 6 months… 100% ‘satisfied’ or ‘very satisfied’ at 12 months (average score: 3.80±0.41).”	Patient-Reported	5-point scale (0–4)	Subjective reports of tightening, texture improvement, and pore reduction
	Long-term Nasal and Peri-oral Tightening by a Single Fractional Noninsulated Microneedle Radiofrequency Treatment	Safety, Pain, and Tolerability	Adverse effects	“Complications were minor and transitory… slight burning sensation, mild erythema… resolved within 5 hours.”	Patient-Reported	Not applicable	No scarring, PIH, or burns reported
	Long-term Nasal and Peri-oral Tightening by a Single Fractional Noninsulated Microneedle Radiofrequency Treatment	Safety, Pain, and Tolerability	Pain during treatment	“Most patients did not report feeling severe pain… treatment was well tolerated… performed without anesthesia or cooling.”	Patient-Reported	Not applicable	Mild discomfort; aligns with high satisfaction and tolerability
	Therapeutic Effectiveness of Microneedling Radio Frequency in Different Areas of Periorbital Static Wrinkles: A Self-Controlled Study	Satisfaction and Psychological Impact	Patient satisfaction	Patients reported 11.1% very much improved, 55.6% much improved, 33.3% improved; improvements sustained at 6 months	Patient-reported / Clinician-assessed	GAIS	Suggests high satisfaction and durable results.
	Therapeutic Effectiveness of Microneedling Radio Frequency in Different Areas of Periorbital Static Wrinkles: A Self-Controlled Study	Perceived Aesthetic Outcomes	Texture	FWES and Antera 3D showed significant reductions in wrinkle scores, depth, and volume across all periorbital areas	Clinician-assessed	FWES, Antera 3D	Improvement in skin surface characteristics.
	Therapeutic Effectiveness of Microneedling Radio Frequency in Different Areas of Periorbital Static Wrinkles: A Self-Controlled Study	Safety, Pain, and Tolerability	Pain during treatment	All patients experienced pain: 22.2% severe, 33.3% moderate, 44.4% mild	Patient-reported	NR	Pain was prevalent but resolved.
	Therapeutic Effectiveness of Microneedling Radio Frequency in Different Areas of Periorbital Static Wrinkles: A Self-Controlled Study	Safety, Pain, and Tolerability	Adverse effects	Erythema (avg. 68.82 h), edema (49.05 h), bruising (5.88%), bleeding (29.41%); all resolved spontaneously	Patient-reported / Clinician-assessed	NR	Side effects were self-limited and mild.
	A Prospective Study of the Safety and Efficacy of a Microneedle Fractional Radiofrequency System for Global Facial Photoaging in Chinese Patients	Perceived Aesthetic Outcomes	Texture, Tone, Rejuvenation	93%, 100%, and 59% of patients reported improvement of rhytides, skin tightening, and complexion at 1 month; 89%, 100%, and 52% at 6 months	Patient-reported outcome (PRO)	GAIS	Demonstrates improvement in multiple aesthetic domains with sustained effect.
	A Prospective Study of the Safety and Efficacy of a Microneedle Fractional Radiofrequency System for Global Facial Photoaging in Chinese Patients	Satisfaction and Psychological Impact	Patient satisfaction	Approximately 93% and 85% of patients were either “satisfied” or “very satisfied” based on a 5-point scale (0–4)	Patient-reported outcome (PRO)	5-point Likert scale	High and sustained satisfaction levels.
	A Prospective Study of the Safety and Efficacy of a Microneedle Fractional Radiofrequency System for Global Facial Photoaging in Chinese Patients	Safety, Pain, and Tolerability	Adverse effects	All adverse events were transient and mild; no scarring, infections, or PIH were noted	Safety outcome	NR	Well-tolerated with no significant complications.
	Comparison of efficacy and safety of fractional radiofrequency and fractional Er:YAG laser in facial and neck wrinkles: Six-year experience with 333 patients	Perceived Aesthetic Outcomes	Rejuvenation	Significant improvement in wrinkles and skin tightening observed after treatment.	Patient-reported outcome (PRO)	NR	Clinician visual assessment noted, but no formal scale used.
	Comparison of efficacy and safety of fractional radiofrequency and fractional Er:YAG laser in facial and neck wrinkles: Six-year experience with 333 patients	Satisfaction and Psychological Impact	Patient satisfaction	Patient satisfaction with neck, jawline, and perioral areas were significantly higher in the fractional RF group	Patient-reported outcome (PRO)	NR	Comparative satisfaction described narratively; no numeric scale.
	Comparison of efficacy and safety of fractional radiofrequency and fractional Er:YAG laser in facial and neck wrinkles: Six-year experience with 333 patients	Safety, Pain, and Tolerability	Adverse effects	Erythema (5.3%), edema (1.5%), and dryness (0.8%) in RF group. Acne flare (3%), PIH (2%), and edema (0.5%)	Safety outcome	NR	AEs reported clearly by group; no significant differences between modalities.
	Non-insulated Fractional Microneedle Radiofrequency Treatment with Smooth Motor Insertion for Reduction of Depressed Acne Scars, Pore Size, and Skin Texture Improvement: A Preliminary Study	Satisfaction and Psychological Impact	Patient satisfaction	94% of patients said they would recommend the treatment to colleagues and/or friends. No serious adverse events, almost no pain.	Patient-reported	N/A	High satisfaction despite minor adverse effects. Treatment well tolerated.
	Non-insulated Fractional Microneedle Radiofrequency Treatment with Smooth Motor Insertion for Reduction of Depressed Acne Scars, Pore Size, and Skin Texture Improvement: A Preliminary Study	Perceived Aesthetic Outcomes	Texture	Clinician-reported GAIS showed moderate to excellent improvement in acne scars and texture in all patients. Clinicians reported 55% of patients had >50% improvement in pigmentation.	Clinician-assessed	GAIS	Consistent improvement in texture and pigmentation across the cohort.
	Curative effects of microneedle fractional radiofrequency system on skin laxity in Asian patients: A prospective, double-blind, randomized, controlled face-split study	Satisfaction and Psychological Impact	Patient satisfaction	Most patients reported moderate to good improvement.	Patient-reported	GAIS, quartile grading scale	Theme classified as Satisfaction based on patient-reported experience.
	Curative effects of microneedle fractional radiofrequency system on skin laxity in Asian patients: A prospective, double-blind, randomized, controlled face-split study	Satisfaction and Psychological Impact	Patient satisfaction	Overall nasolabial groove improvement was greater on deep RF side across all timepoints; best at 3 months; deep side maintained higher scores throughout.	Clinician-assessed	GAIS, improvement score (mean ± SD)	Reflects clinician-assessed satisfaction with treatment outcomes.
	Treatment of periorbital wrinkles with a novel fractional radiofrequency microneedle system in dark-skinned patients	Satisfaction and Psychological Impact	Patient satisfaction	15 patients reported “good”, 2 “fair”, and 3 “excellent” satisfaction at 6 months	Patient-reported outcome	None	Satisfaction assessed via subjective report; no standardized scale used.
	Treatment of periorbital wrinkles with a novel fractional radiofrequency microneedle system in dark-skinned patients	Safety, Pain, and Tolerability	Adverse effects	Mild erythema, edema, crusting; 2 cases of PIH resolved in 4 weeks	Safety outcome	None	All adverse events were transient and resolved spontaneously.
	Clinical and histologic evaluation of a fractional radiofrequency treatment of wrinkles and skin texture with novel 1-mm long ultra-thin electrode pins	Perceived Aesthetic Outcomes	Texture / Rejuvenation	100% of participants reported improvement in texture and wrinkles by 3 months post-treatment	Patient-reported	GAIS	Progressive improvement perceived over time
	Clinical and histologic evaluation of a fractional radiofrequency treatment of wrinkles and skin texture with novel 1-mm long ultra-thin electrode pins	Satisfaction and Psychological Impact	Patient satisfaction	92% overall satisfaction at week 12; 88.9% showed overall skin improvement (GAIS)	Patient-reported + Clinician-assessed	GAIS	Categories: “improved,” “much improved,” “very much improved”
	A Prospective, Split-Face, Comparative Study of Combined Treatment With Fractional Microneedle Radiofrequency and Nonablative 1927-nm Fractional Thulium Fiber Laser for Wrinkle Treatment	Satisfaction and Psychological Impact	Patient satisfaction	Most patients expressed satisfaction in skin tightening and lifting with the combination treatment relative to FMR alone.	Patient-reported	Not specified	Satisfaction more pronounced with combination modality
	A Prospective, Split-Face, Comparative Study of Combined Treatment With Fractional Microneedle Radiofrequency and Nonablative 1927-nm Fractional Thulium Fiber Laser for Wrinkle Treatment	Perceived Aesthetic Outcomes	Rejuvenation	Objective assessment showed notable wrinkle improvement, especially in thinner skin areas (e.g., forehead, crow’s feet, neck).	Clinician-assessed	Wrinkle grading scales	Anatomical variability in response may inform treatment planning
	A Prospective, Split-Face, Comparative Study of Combined Treatment With Fractional Microneedle Radiofrequency and Nonablative 1927-nm Fractional Thulium Fiber Laser for Wrinkle Treatment	Perceived Aesthetic Outcomes	Rejuvenation	Combination therapy provided superior wrinkle improvement and patient satisfaction compared to FMR alone.	Mixed	Wrinkle grading scales (clinician), satisfaction report (patient)	Highlights potential synergistic benefit of dual-modality approach
	A Prospective, Split-Face, Comparative Study of Combined Treatment With Fractional Microneedle Radiofrequency and Nonablative 1927-nm Fractional Thulium Fiber Laser for Wrinkle Treatment	Safety, Pain, and Tolerability	Adverse effects	Mild erythema and edema resolved within 3 days; no other adverse effects were observed	Clinician-assessed	None	Indicates good short-term tolerability and safety
	A randomized, split-face controlled trial on the safety and effects of microneedle fractional radiofrequency and fractional erbium-doped glass 1,565-nm laser therapies for baggy lower eyelids	Satisfaction and Psychological Impact	Patient satisfaction	At 1 month: 7% unsatisfied, 40% slightly satisfied, 33% satisfied, 20% quite satisfied. At 3 months: 40% slightly satisfied, 40% satisfied, 20% quite satisfied. Majority of MFR patients reported great satisfaction at 1 and 3 months.	Patient-reported	Not specified	Satisfaction higher in MFR group. Data categorized per group not fully detailed
	A randomized, split-face controlled trial on the safety and effects of microneedle fractional radiofrequency and fractional erbium-doped glass 1,565-nm laser therapies for baggy lower eyelids	Perceived Aesthetic Outcomes	Tone	Clinicians observed reduction in skin laxity and improved BLE appearance; tightening effect more pronounced with MFR.	Clinician-assessed	Not specified	Based on visual assessment; no specific scale reported
	A randomized, split-face controlled trial on the safety and effects of microneedle fractional radiofrequency and fractional erbium-doped glass 1,565-nm laser therapies for baggy lower eyelids	Perceived Aesthetic Outcomes	Rejuvenation	Both treatments reduced appearance of eye bags and wrinkles; MFR had superior tightening.	Clinician-assessed	Not specified	Improvement noted in periorbital wrinkles (BLE region)
	Combination of microneedle radiofrequency (RF)...	Satisfaction and Psychological Impact	Patient satisfaction	“About 79% of all subjects were satisfied with the treatment results and would recommend it to their friends and colleagues.” “72% of patients reported a very good (50–75%) or good (25–50%) improvement in cosmetic level change.”	Patient-reported	Subjective % improvement	High satisfaction and patient willingness to recommend treatment
	Combination of microneedle radiofrequency (RF)...	Safety, Pain, and Tolerability	Pain during treatment	“21% reported minimal pain, 72% moderate pain, 7% significant pain.”	Patient-reported	Pain questionnaire (not specified)	Moderate pain most common; no serious adverse effects reported
	Combination of microneedle radiofrequency (RF)...	Perceived Aesthetic Outcomes	Texture	“All patients had an improvement in skin appearance... 43% had excellent or very good improvement above 50% scale.”	Clinician-assessed	Global aesthetic score	Improvement assessed by two blinded clinical researchers
	Prospective, pilot evaluation of the performance of nanofractional radiofrequency for improvement of skin texture via skin resurfacing	Satisfaction and Psychological Impact	Patient satisfaction	“82% of subjects were satisfied with the treatment”; “Satisfaction ratings increased to statistical significance at the 2-month follow-up”; “Most subjects rated the treatment as comfortable (88%) to very comfortable (12%)”	Patient-reported	5-point Likert scale (satisfaction)	High satisfaction and comfort reported
	Prospective, pilot evaluation of the performance of nanofractional radiofrequency for improvement of skin texture via skin resurfacing	Perceived Aesthetic Outcomes	Texture	“Slight improvement at the 1-month follow-up visit (GAIS: 2.6) and a statistically significant increase in improvement… at the 2-month visit (GAIS: 3.5)”; “Notable improvements in subjects presenting uneven skin texture and subjects with mild rhytides.”	Clinician-assessed	GAIS	Progressive improvement observed over time
	Fractional high intensity focused radiofrequency in the treatment of mild to moderate laxity of the lower face and neck: A pilot study	Satisfaction and Psychological Impact	Patient satisfaction	“100% of the patients were satisfied with six patients moderately satisfied, 23 patients very satisfied and four patients extremely satisfied… all said they would recommend the treatment to their friends.”	Patient-reported	Descriptive categories (moderately / very / extremely satisfied)	Telephone survey conducted ≥1 year post-treatment
	Fractional high intensity focused radiofrequency in the treatment of mild to moderate laxity of the lower face and neck: A pilot study	Perceived Aesthetic Outcomes	Texture	“There were no patients in whom the condition had got worse… Improvement was graded as minimal, modest, moderate, significant, and impressive.”	Clinician-assessed	5-point ordinal scale (i–v)	81.8% of patients scored as moderate or higher
	Fractional high intensity focused radiofrequency in the treatment of mild to moderate laxity of the lower face and neck: A pilot study	Safety, Pain, and Tolerability	Pain during treatment	“All patients reported mild to moderate pain during treatment, which spontaneously subsided very shortly after treatment.”	Patient-reported	None used	Pain was transient and self-limiting
	Long-term three-dimensional volumetric assessment of skin tightening using a sharply tapered non-insulated microneedle radiofrequency applicator with novel fractionated pulse mode in Asians	Satisfaction and Psychological Impact	Patient satisfaction	“90% of patients were ‘satisfied’ or ‘very satisfied’ with the results”; “80% were ‘satisfied’ or ‘very satisfied’ with the tolerability”	Patient-reported	5-point satisfaction scale	High satisfaction maintained at 6 months post-treatment
	Long-term three-dimensional volumetric assessment of skin tightening using a sharply tapered non-insulated microneedle radiofrequency applicator with novel fractionated pulse mode in Asians	Perceived Aesthetic Outcomes	Skin firmness / Lifting	“Significant tightening effects... lasted for 6 months”; “Volumetric reduction in all patients”; “Most evident in the lower two-thirds of the face, cheeks, nasal and peri-oral areas”	Objective	3D stereophotogrammetry	3D imaging confirmed sustained tightening; effects stabilized after month 4
	Long-term three-dimensional volumetric assessment of skin tightening using a sharply tapered non-insulated microneedle radiofrequency applicator with novel fractionated pulse mode in Asians	Safety, Pain, and Tolerability	Pain during treatment	“The treatment was well tolerated”; “No anesthesia or contact cooling used”; “Minimal discomfort”	Patient-reported	Narrative	No major adverse events; procedure was comfortable and non-invasive
	Pilot Study on the Efficacy of a Dual-Length Microneedle Radiofrequency Device With Microblade Design for Neck Rejuvenation	Satisfaction and Psychological Impact	Patient satisfaction	GAIS showed increasing patient satisfaction: 4-week—10 improved, 2 much improved; 12-week—3 improved, 7 much improved, 2 very much improved	Patient-reported	GAIS	Indicates progressive improvement in perceived outcome
	Pilot Study on the Efficacy of a Dual-Length Microneedle Radiofrequency Device With Microblade Design for Neck Rejuvenation	Perceived Aesthetic Outcomes	Rejuvenation	Authors noted improvements in horizontal neck lines and skin laxity; interpreted as rejuvenation by both patients and clinicians	Both	GAIS	Clinician and patient scores align
	Pilot Study on the Efficacy of a Dual-Length Microneedle Radiofrequency Device With Microblade Design for Neck Rejuvenation	Safety, Pain, and Tolerability	Pain during treatment	Mild erythema and edema post-treatment, resolved in 1–2 days	Patient-reported	None	No serious adverse effects reported
	Pilot Study on the Efficacy of a Dual-Length Microneedle Radiofrequency Device With Microblade Design for Neck Rejuvenation	Safety, Pain, and Tolerability	Adverse effects	No serious adverse effects; mild erythema and edema only	Clinician-assessed	None	Well-tolerated overall
	Treatment for Aging Skin with Multifrequency Radiofrequency	Safety, Pain, and Tolerability	Adverse effects	Mild erythema and edema resolved spontaneously	Safety	Not applicable	No serious adverse events reported

## Sheet: Themes
				THEMES
	Article Title	Theme Category	Analytical Theme	Patient/Clinician Quote or Interpretation	Outcome Type	Scale Used (if any)	Notes						Theme Category	Description	Example
	Efficacy of fractional laser, radiofrequency and IPL rejuvenation of periorbital region	Subjective Satisfaction		Subjective % wrinkle reduction (RF): 9 reported 0–20%, 10 reported 21–50%, 4 reported 51–70%, 0 reported 71–100%	PRO	4-level percentage range (0–100%)	Bipolar RF group only						Satisfaction	Overall patient or clinician satisfaction	% of patients satisfied, GAIS score
		Perceived Effectiveness		Reduction in the amount of wrinkles: 6 “Definitely yes”, 7 “Rather yes”, 8 “No opinion”, 2 “Rather no”, 0 “Definitely no”	PRO	5-point Likert scale	Bipolar RF						Perceived Rejuvenation / Self-image	How patients feel about their appearance after treatment	“I feel younger”, improved self-confidence
				Reduction in the depth of wrinkles: 4 “Definitely yes”, 9 “Rather yes”, 9 “No opinion”, 1 “Rather no”, 0 “Definitely no”	PRO	5-point Likert scale	Bipolar RF						Skin Texture / Tone Improvement	Outcomes like smoother skin, tighter pores	VAS, clinician rating
				Improvement in skin elasticity and tension: 4 “Definitely yes”, 13 “Rather yes”, 6 “No opinion”, 0 “Rather no”, 0 “Definitely no”	PRO	5-point Likert scale	Bipolar RF						Wrinkle Reduction	Reduction in fine lines, rhytides	Photographic scale, wrinkle score
	Facial tightening using a novel vacuum‑assisted microneedle fractional radiofrequency system: A prospective, randomized, split‑face study	Subjective Satisfaction		27.78% very satisfied; 66.67% satisfied; 5.56% slightly satisfied	PRO	5-point Likert scale	Assessed at 6 months						Pigmentation / Evenness	Changes in melasma, hyperpigmentation	Melanin index, photos
		Perceived Rejuvenation / Self-image		72.22% felt tighter skin; 77.78% improved fine lines	PRO	N/A (percentages)	Assessed at 6 months						Pain / Tolerability	Perceived pain during or after treatment	VAS pain, “mild discomfort”
		Adverse Effects / Safety		100% experienced mild erythema and purpura; no scarring or pigment changes	ClinRO	N/A	Self-limited, resolved without treatment						Recovery / Downtime	Time to resume daily activities	“Back to work in 24h”
	Radiofrequency Improves Facial Fine Lines by Thermal Effect: Damage or Just Stimulation?	Perceived Effectiveness		According to GAIS scores, the average rating was 3.33. Most patients (n=18) were rated as “partially improved,” followed by “somewhat improved” (n=16), and “very significantly improved” (n=2); independent clinicians noted clear improvement, especially in periocular wrinkles.	ClinRO	GAIS (1–5)	Based on both clinician and photographic assessment.						Adverse Effects / Safety	Erythema, burns, scarring, etc.	AE reporting, safety scales
		Patient Satisfaction / Experience		Patients reported high satisfaction with the treatment, citing visible skin tightening and smoothness; no patients dropped out due to discomfort.	PRO	Not reported	No numerical satisfaction scale used.						Durability of Results	How long effects last	Results sustained at 6 months
		Pain / Tolerability		Treatment was well tolerated; patients described only a warm and tolerable sensation during sessions.	PRO	Not reported	Qualitative description only.						Combined Outcomes	Studies reporting general improvement without breaking it down	“Significant aesthetic improvement”
	Bipolar Radiofrequency as an Adjunct to Face and Body Contouring: A 745-Patient Clinical Experience	Satisfaction		93.2% of patients reported satisfaction with their aesthetic results and indicated they would recommend the treatment.	PRO	Not reported	Satisfaction was reported qualitatively; no validated scale described.
		Adverse Effects / Safety		The most common adverse events were transient erythema and edema; no serious adverse events were reported.	ClinRO	Not reported	Safety information was reported by the clinicians; adverse events were mild and self-limited
	Subjective evaluation of monopolar RF treatment by patients in aesthetic rejuvenation	Satisfaction		82% of participants responded positively regarding satisfaction	PRO	Custom Questionnaire	High subjective satisfaction after single RF session
		Perceived Rejuvenation / Self-image		“52.9% felt improvement in skin laxity”; “17.6% in texture”; “11.7% in tone”	PRO	Custom Questionnaire	All self-reported without objective clinical scale
		Pain / Tolerability		Mean pain score was 1.94 ± 0.66 on a 0–10 VAS scale	PRO	VAS (Visual Analog Scale)	Suggests procedure was very tolerable
		Adverse Effects / Safety		26.5% reported mild swelling and 17.6% erythema—all resolved within 1 week; “no severe adverse events observed”	PRO	None	Transient, expected side effects; no serious complications
		Durability of Results		“Participants experienced a visible effect within 1 month, with the most significant changes at 1–2 months” and sustained to 3 months	PRO	Custom Questionnaire	Subjective durability of effect noted for 3 months
	The MICRO-Lift: A Ligaments-Based Anatomic Technique for Lower Face and Neck Rejuvenation Using Bipolar Radiofrequency	Patient Satisfaction		“Satisfaction interviews revealed that 59 (90.8%) patients were satisfied with the result one year after treatment.”	PRO	None reported	Only percentage of satisfaction reported; no standardized scale used
		Safety and Complications		“Minor complications were marginal mandibular nerve transient paralysis (4.6%), infection (3.1%), deep skin burn (1.5%).”	Safety outcome	None	Outcomes reported as percentages of total sample; no formal grading scale for complications
	Radiofrequency Microneedling for Skin Tightening of the Lower Face, Jawline, and Neck Region	Satisfaction		“The GAIS score indicated that 94% of patients were ‘improved’ or ‘much improved’. 86% of patients indicated they were ‘satisfied’ or ‘very satisfied’ with the outcome.”	PRO & ClinRO	GAIS, 5-point Likert	High satisfaction from both physician-assessor and patients at 3-month follow-up
		Perceived Rejuvenation		“Visible skin tightening was especially noted in the submental and jawline regions”	ClinRO	Observation	Improvement visible to raters at 3 months
		Pain / Tolerability		“Average pain score during treatment was 3.4 on a 10-point VAS scale”	PRO	VAS	Mild pain; no anesthesia used
		Safety		“No adverse events occurred… only mild erythema and edema lasting less than 48 hours”	ClinRO	None	Excellent safety profile
	Temperature-Controlled Monopolar Radiofrequency in the Treatment of Submental Skin Laxity: A Prospective Study	Satisfaction		“Similar results were obtained with the physician- and subject-reported outcomes. Physicians and subjects, respectively, determined that 94.2% and 89.9% of subjects were ‘improved’ or ‘much improved.’”	PRO & ClinRO	GAIS (5-point)	High satisfaction rate reported by both patients and clinicians
		Perceived Rejuvenation		“Visible skin tightening was especially noted in the submental and jawline regions”	ClinRO	Observation	Improvement visible to raters at 3 months
		Pain / Tolerability		“Average pain score during treatment was 3.4 on a 10-point VAS scale”	PRO	VAS (10-point)	Mild pain; no anesthesia used
		Safety		“No adverse events occurred… only mild erythema and edema lasting less than 48 hours”	ClinRO	None	Excellent safety profile
	Radiofrequency Microneedling for Skin Tightening of the Lower Face, Jawline, and Neck Region	Satisfaction		68.1% of subjects reported satisfaction at Day 90 (95% CI: 55.8–78.8); 65.7% at Day 180 (95% CI: 53.1–76.8).	PRO	Not specified	Overall patient-reported satisfaction at follow-up timepoints.
		Skin Texture / Tone Improvement		94% of investigators rated improvement in skin texture at Day 90; 90% at Day 180.	ClinRO	Not specified	Investigator assessment of texture based on clinical evaluation.
		Wrinkle Reduction		87.5% of investigators rated wrinkle improvement at Day 90; 85.7% at Day 180.	ClinRO	Not specified	Investigator evaluation of wrinkle reduction.
		Adverse Effects / Safety		Most AEs were mild and expected: hypoesthesia (30.6%), edema (22.2%), pain (9.7%), swelling (9.7%). One SAE (pharyngeal inflammation), resolved in 2 days. No burns, infections, or nerve injuries.	PRO	Not specified	Reported AEs and safety outcomes during and post-treatment.
	Radio Peel—Synergism Between Nano-fractional Radiofrequency and 20% Trichloroacetic Acid Chemical Peeling	Satisfaction		“Most patients were satisfied with the aesthetic outcome of the procedure.”	PRO	None reported	Subjective satisfaction reported by participants.
		Skin Texture / Tone Improvement		“Marked improvement in skin texture, fine lines, and overall tone was observed in most patients.”	ClinRO	None reported	Based on clinical and photographic assessments.
		Adverse Effects / Safety		“Adverse events included transient erythema and edema, with no significant or long-term side effects.”	Safety outcome	Not applicable	Mild, self-limited adverse events; no serious side effects.
		Combined Outcomes		“This combination protocol was more effective than either modality alone in improving overall skin quality.”	PRO	None reported	Authors conclude synergistic benefit from combining treatments.
	Multimodal Radiofrequency Application for Lower Face and Neck Laxity	Satisfaction		“93% of patients were pleased with their results and would undergo the procedure again.”	Patient-reported	None	High subjective satisfaction
		Wrinkle Reduction		“Improvement in lower face and neck rhytids with an average improvement of 1.4 points in the Baker classification.”	Clinician-assessed	Baker Classification	Objective, quantifiable wrinkle improvement
		Recovery / Downtime		“Post-procedure erythema and edema… resolved within 3–5 days… most patients returned to work/social activities in 2–3 days.”	Patient-reported	None	Mild and short downtime
		Adverse Effects / Safety		“Complications included prolonged swelling (4.8%), hardened area (3.2%), marginal mandibular neuropraxia (1.2%), all resolved spontaneously.”	Safety outcome	None	Low complication rates; no long-term adverse effects noted
	Efficacy and safety of a novel monopolar radiofrequency device with a continuous water-cooling system in patients with age-related facial volume loss	Satisfaction		More than 85% of patients reported being ‘very improved’ or ‘improved’. Notably, 6 out of 21 patients (28.6%) reported being ‘very improved’.	Patient-reported outcome	5-point Global Aesthetic Improvement Scale (GAIS)	Reported at 1 month post-treatment
		Pain / Tolerability		More than 85% of patients reported that they felt ‘comfortable’ or ‘very comfortable’ throughout the procedure.	Patient-reported outcome	Comfort scale (not detailed)	Indicates good tolerability
		Adverse Effects / Safety		No adverse effects were observed.	Safety	N/A	Safety confirmed by physician assessments
	Fractional ablative and nonablative radiofrequency for skin resurfacing and rejuvenation of Thai patients	Satisfaction		Satisfaction scores improved progressively: after third treatment, 74% “very satisfied”, 26% “satisfied”, none marked “not satisfied”.	Patient-reported	4-point satisfaction scale	Reported after each of 3 sessions
		Skin Texture / Tone Improvement		Clinician-assessed improvements: After third treatment, 71% had >75% improvement, 26% had 51–75% improvement, 3% had 25–50%, none had <25%.	Clinician-assessed	Percentage improvement scale	Gradual improvement with each treatment session
		Adverse Effects / Safety		No long-term adverse events. Reported side effects were minor and transient, including erythema, edema, and mild discomfort post-treatment.	Safety outcome	Not applicable	All adverse effects resolved within a few days
	A retrospective study of neck rejuvenation using a noninsulated microneedle radiofrequency in Chinese subjects	Wrinkle Reduction		60% of subjects who received 3 sessions showed >75% improvement	Clinician-assessed	Not specified	Improvement assessed visually; more sessions yielded better results
		Satisfaction		After 3 sessions: 80% very satisfied, 20% moderately satisfied	Patient-reported	Not specified	Satisfaction increased progressively with number of sessions
		Durability of Results		1-year follow-up: 5 subjects with 3 sessions had ~70% improvement; 1 subject with 1 session had 40% improvement	Clinician-assessed	Not specified	Long-term improvement seen especially in patients with 3 sessions
		Adverse Effects / Safety		Temporary erythema, edema, minor petechiae and crusting in some patients; all resolved spontaneously	Clinician-reported	Not applicable	Transient adverse events were mild and self-limiting
	Subject Satisfaction of Wrinkle Reduction Following Treatment with Fractional Radiofrequency: A Prospective Study	Satisfaction		86% of subjects reported being "satisfied" or "very satisfied" at final follow-up.	Patient-reported	Not specified	Study funded by manufacturer; potential bias in self-reported satisfaction.
		Wrinkle Reduction		Subjects experienced continued improvement in wrinkles throughout follow-up.	Clinician- and patient-reported	Not specified	No objective measurement tools; subjective improvement.
		Pain / Tolerability		Treatments described as well tolerated with generally mild pain reported by patients.	Patient-reported	VAS & tolerability scale	Quantitative data used; verbal descriptors support qualitative interpretation
	Improvement of skin texture and wrinkles using radiofrequency ultra-thin electrode technology	Skin Texture / Tone Improvement		50% of patients reported improved skin texture after one treatment; 83.3% after two treatments.	Patient-Reported Outcome	N/A	Indicates patient-perceived improvement over time.
		Wrinkle Reduction		According to clinicians using GAIS, 58.3% of patients were “improved”, 16.7% “much improved”, and 25% “very much improved”.	Clinician-Assessed Outcome	GAIS	Reflects visible changes noted by clinicians.
		Perceived Rejuvenation / Self-image		According to blinded reviewers using GAIS: 16.7% of patients were “very much improved”, 50% “much improved”, 16.7% “improved”, 8.3% had “no change”.	Clinician-Assessed Outcome	GAIS	Suggests external evaluation of rejuvenation.
	A multicenter pilot study of the effectiveness and safety of a monopolar radiofrequency device for improving periorbital and facial fine wrinkles	Skin Rejuvenation / Texture Improvement		“Significant improvement in periorbital wrinkles and overall facial rejuvenation was observed at 16 weeks after treatment.”	Clinician-Assessed	GAIS (Global Aesthetic Improvement Scale)	Reflects clinician perception of skin texture and wrinkle improvement
		Satisfaction		“Participants also noted improved skin tone, elasticity, and rejuvenation.”	Patient-Reported	GAIS (Global Aesthetic Improvement Scale)	Indicates subjective perception of cosmetic enhancement
		Adverse Effects / Safety		“No serious adverse events were reported. Mild erythema resolved spontaneously within 1 day.”	Clinician-Assessed	None reported	Supports tolerability and non-invasive safety profile
	Evaluation of short-term face rejuvenation effects of non-ablative bipolar radiofrequency treatment performed by Med-RF© device	Satisfaction		After 1 treatment, 70–80% of patients were very satisfied, 7–15% satisfied, 6–10% dissatisfied, and <2% very dissatisfied. After 3 treatments, 78–85% were very satisfied, 8–14% satisfied, 2–10% dissatisfied, and 1–3% very dissatisfied.	Patient-reported outcomes	No formal scale specified	Satisfaction reported for nasolabial folds, periocular wrinkles, cheek tone, upper lip, perioral, glabellar and frontal wrinkles. No quantitative measurement tools mentioned.
		Satisfaction		“Specialists’ satisfaction of the results stands above 40% on average after one treatment, increasing after three treatments.”	Clinician-reported outcome	Max possible score = 60 (no further detail)	Satisfaction improved, but measurement method not well-defined; likely subjective scoring.
	The use of radiofrequency-assisted lipolysis with radiofrequency microneedling in premature jowl and neck laxity following facialplasty	Satisfaction		“All patients demonstrated measurable aesthetic improvement” as assessed by a blinded plastic surgeon	Clinician-Assessed	5-point aesthetic scale (0–4)	No direct patient-reported satisfaction measure
		Wrinkle Reduction		Improvement noted in lower face and neck contour laxity	Clinician-Assessed	5-point aesthetic scale (0–4)	Focus on jowl and submental region refinement after surgical under-correction
		Pain / Tolerability		“Treatment was well tolerated by all patients”	Clinician-Assessed	Not applicable	No mention of prolonged discomfort; no analgesia required
		Adverse Effects / Safety		“All adverse effects were minor and resolved spontaneously”	Safety	Not applicable	Minor effects included transient edema, bruising, numbness
	Long-term Nasal and Peri-oral Tightening by a Single Fractional Noninsulated Microneedle Radiofrequency Treatment	Satisfaction		“Over 80 percent of the patients were either ‘satisfied’ or ‘very satisfied’… (average score: 3.53±0.74) at 6 months… 100% ‘satisfied’ or ‘very satisfied’ at 12 months (average score: 3.80±0.41).”	Patient-Reported	5-point scale (0–4)	Subjective tightening, improved texture, and pore reduction also noted.
		Adverse Effects / Safety		“Complications were minor and transitory… slight burning sensation, mild erythema… resolved within 5 hours.”	Patient-Reported	Not applicable	No PIH, scarring, or burns observed.
		Pain / Tolerability		“Most patients did not report feeling severe pain… treatment was well tolerated… performed without anesthesia or cooling.”	Patient-Reported	Not applicable	Mild discomfort noted; integrated with satisfaction/safety findings.
	A Randomized Evaluator-Blinded Trial Comparing Subsurface Monopolar Radiofrequency With Microfocused Ultrasound for Lifting and Tightening of the Neck	Satisfaction		“Approximately 64% of subjects reported satisfaction at 3 and 6 months post-treatment.”	Patient-Reported	Satisfaction scale: very satisfied to very dissatisfied (1 to 5)	Moderate satisfaction reported; satisfaction linked to energy delivered.
		Perceived Rejuvenation / Self-image		“Approximately 77% noticed improvement in skin laxity after treatment.”	Patient-Reported	Subject Global Aesthetic Improvement Scale (SGAIS) (1 to 5)	Improvement ratings slightly higher than satisfaction.
		Adverse Effects / Safety		“Most common side effects were mild and transient: tenderness (63%), edema (89%), bruising (52%), numbness (82%), nodules (19%), and 2 cases of temporary nerve palsy resolved in 14 days.”	Patient-Reported	Severity reported as none, mild, moderate, severe (categorical)	Side effects mostly mild and transient; important for safety profile.
	Comparative Assessment of Subsurface Monopolar RF and Microfocused Ultrasound	Perceived Treatment Effectiveness		SMRF showed significant improvement in skin laxity at Days 90 and 180; no significant differences between groups at any timepoint. No patients reported being “not satisfied.”	Patient-Reported Outcome	Skin Laxity Questionnaire (0–10); 5-point Subject Satisfaction Scale (0–4)	Subject satisfaction higher in SMRF group (42.8% extremely satisfied vs. 30% in MFU-V).
		Clinician Evaluation and Agreement		Blinded physician evaluators reported modest improvements in both treatment groups; no statistically significant difference between SMRF and MFU-V in physician-graded results.	Clinician-Assessed Outcome	5-point Physician Grading Scale (blinded photographic assessment)	Clinician assessment consistent with patient-reported improvements but less pronounced.
	Therapeutic Effectiveness of Microneedling Radio Frequency in Different Areas of Periorbital Static Wrinkles: A Self-Controlled Study	Satisfaction		Patients reported 11.1% very much improved, 55.6% much improved, 33.3% improved; improvements sustained at 6 months	Patient-reported / Clinician-assessed	GAIS	Reflects both satisfaction and durability of perceived outcomes
		Wrinkle and Texture Improvement		FWES and Antera 3D showed significant reductions in wrinkle scores, depth, and volume across all periorbital areas	Clinician-assessed	FWES, Antera 3D	Includes wrinkle severity and skin profilometry
		Adverse Effects / Safety		All patients experienced pain (22.2% severe, 33.3% moderate, 44.4%mild); erythema (avg. 68.82 h), edema (49.05 h), bruising (5.88%), bleeding (29.41%); all resolved spontaneously	Patient-reported / Clinician-assessed	NR	Pain included under safety per article structure
	A Prospective Study of the Safety and Efficacy of a Microneedle Fractional Radiofrequency System for Global Facial Photoaging in Chinese Patients	Skin Texture/Tone Improvement		"93%, 100%, and 59% of patients reported improvement of rhytides, skin tightening, and complexion at 1 month... 89%, 100%, and 52% at 6 months."	PRO	GAIS	Improvements maintained up to 6 months
		Satisfaction		"Approximately 93% and 85% of patients were either 'satisfied' or 'very satisfied' based on a 5-point scale (0–4)."	PRO	5-point Likert scale	Strong satisfaction sustained over time
		Adverse Effects/Safety		"All adverse events were transient and mild; no scarring, infections, or PIH were noted."	Safety outcome	NR	All AEs mild and self-limited
	Comparison of efficacy and safety of fractional radiofrequency and fractional Er:YAG laser in facial and neck wrinkles: Six-year experience with 333 patients	Wrinkle Reduction		Significant improvement in wrinkles and skin tightening observed after treatment.	PRO	NR	Visual assessment by clinicians, but no formal scale mentioned.
		Satisfaction		Patient satisfaction with neck, jawline, and perioral areas were significantly higher in the fractional RF group	PRO	NR	No numeric scale or tool specified; comparative satisfaAdverse events clearly reported by group; no statistical difference found.ction described narratively
		Adverse Effects/Safety		"Erythema (5.3%), edema (1.5%), and dryness (0.8%) in RF group. Acne flare (3%), PIH (2%), and edema (0.5%)	Safety outcome	NR	Adverse events clearly reported by group; no statistical difference found.
	A Multicenter Clinical Evaluation of the Performance of Fractional Radiofrequency Technology for Improvement of Skin Texture	Satisfaction		94% of patients said they would recommend the treatment to colleagues and/or friends. No serious adverse events, almost no pain.	Patient-reported	N/A	High satisfaction regardless of minor adverse effects. Well tolerated treatment with minimal discomfort.
		Skin Texture / Tone Improvement		Clinician-reported GAIS showed moderate to excellent improvement in acne scars and texture in all patients. Clinicians reported 55% of patients had >50% improvement in pigmentation.	Clinician-assessed	GAIS	Consistent improvement in skin texture across the cohort. Marked pigmentation improvement in more than half the participants.
	A Randomized, Split-Face, Evaluator-Blind Clinical Trial Comparing Monopolar Radiofrequency Versus Microfocused Ultrasound With Visualization for Lifting and Tightening of the Face and Upper Neck	Satisfaction		At Day 90, 44.4% (MRF) and 72.2% (MFU-V) of patients rated themselves as "much improved" or "improved"; at Day 180, 66.7% (MRF) and 53.3% (MFU-V) reported the same.	Patient-Reported	GAIS	No statistically significant difference between treatment sides at any time point.
		Adverse Effects / Safety		Transient and mild erythema, edema, bruising, and contour irregularity were observed.	Safety Outcome	Not specified	Described as mild and self-limited; no serious AEs reported.
	A pilot study of the efficacy of the POLARGEN® ultrahigh-frequency electric field (40.68 MHz) radiofrequency device in the treatment of facial contouring	Satisfaction		“All patients reported that they experienced more than 75% improvement in neck laxity and contouring immediately after the fourth RF treatment session… 70% and 60% of patients reported >50% improvement at 4 and 8 weeks after the final session, respectively.” / “The physician also showed clinical improvement in objectively evaluating the photographs… all patients showed more than 50% improvement i…	Patient-reported & Clinician-assessed	5-point scale (subjective and objective evaluations)	Median scores reported immediately and at 1- and 2-month follow-up (patient and clinician ratings)
	Curative effects of microneedle fractional radiofrequency system on skin laxity in Asian patients	Satisfaction		Most patients reported moderate to good improvement	Patient-reported	GAIS, quartile grading scale	Theme is classified under Satisfaction based on patient-reported experience
		Satisfaction		Overall nasolabial groove improvement was greater on deep RF side across all timepoints; best at 3 months; deep side maintained higher scores throughout	Clinician-assessed	GAIS, improvement score (mean ± SD)	Supports treatment satisfaction from clinical evaluation perspective
	Evaluation of safety and efficacy of noninvasive radiofrequency technology for submental rejuvenation	Satisfaction		All patients expressed a "slightly above satisfied" grade at short-term follow-up; satisfaction maintained at long-term follow-up. Pain scores were 4.9 and 4.8 on VAS; pain was considered tolerable.	Patient-reported	5-point satisfaction scale (0–4); VAS	No scale validation reported; pain considered moderate
		Skin Texture / Tone Improvement		82.3% of patients showed improvement short-term; 52.9% long-term; no patients worsened. Ultrasound and circumference measures confirmed reduction.	Clinician-assessed + Instrumental	Physician 4-point scale (0–3); Ultrasound, Tape	Consistency between subjective and objective findings
		Adverse Effects/Safety		Erythema in several patients; one case of edema and vesicles each	Safety / Tolerability	Not formally scaled	Mild, transient, no sequelae
	Treatment of periorbital wrinkles with a novel fractional radiofrequency microneedle system in dark-skinned patients	Satisfaction		15 patients reported “good”, 2 “fair”, and 3 “excellent” satisfaction at 6 months	Patient-reported outcome	None	Satisfaction assessed via subjective report; scale not standardized
		Adverse Effects/Safety		Mild erythema, edema, crusting; 2 cases of PIH resolved in 4 weeks	Safety outcome	None	All events were transient and self-resolving
	Prospective Clinical Trial of the Latest Generation of Noninvasive Monopolar Radiofrequency for the Treatment of Facial and Upper Neck Skin Laxity	Skin Texture / Tone Improvement		100% of patients showed clinical improvement; improvement in skin laxity and firmness	Clinician-Assessed Outcome	4-point GAIS (Global Aesthetic Improvement Scale)	Blinded evaluation by 3 physicians
		Satisfaction		All patients were satisfied or extremely satisfied with results	Patient-Reported Outcome	4-point satisfaction scale	High level of satisfaction post-treatment
		Adverse Effects/Safety		Adverse effects were very mild and limited to transient erythema, edema, and bruising	Safety / Adverse Events	None reported	No anesthesia was needed during the procedure
	Clinical and histologic evaluation of a fractional radiofrequency treatment of wrinkles and skin texture with novel 1-mm long ultra-thin electrode pins	Satisfaction		100% of participants reported improvement in texture and wrinkles by 3 months post-treatment; 92% overall satisfaction at week 12. 88.9% showed overall skin improvement at 3 months post-treatment (GAIS); Wrinkle and skin texture improvement ratings also reported	Pacient-reported, clinician assessed	GAIS	Improvement categories: “improved,” “much improved,” “very much improved”. Perceived progressive improvement over time
	Efficacy and safety of a noninvasive, home-based radiofrequency device for facial rejuvenation	Satisfaction		63.6% of subjects reported obvious or great improvement at week 8; All subjects reported some level of improvement; Clinician-assessed improvement in perioral wrinkles on 3D analysis; FWCS score significantly improved by week 4	Both	10-point VAS; FWCS; 3D analysis	Perioral wrinkle improvement linked to higher energy in lower face; Subjective satisfaction aligned with objective imaging; Authors highlight safe and effective skin texture enhancement
	Clinical efficacy and safety evaluation of a novel fractional unipolar radiofrequency device on facial tightening: A preliminary report	Satisfaction		“Subjects reported that they were either greatly satisfied (42.9%) or satisfied (42.9%) with unipolar RF treatment.”“Patients felt no pain, with an average pain score being 0 based on the VAS.”	Patient-Reported Outcome	Visual Analog Scale (VAS); questionnaire	High satisfaction and no pain at 3-month follow-up
		Skin Texture / Tone Improvement		“Two blinded dermatologists identified significant improvement in 35.7%, moderate improvement in 50%, and slight improvement in 14.3% of subjects.”	Clinician-Assessed Outcome	Blinded photo assessment (non-named scale)	Objective photographic improvement at 3-month follow-up
		Adverse Effects / Safety		“No serious adverse event including facial fat atrophy was observed.”	Safety Outcome	None used	Mild, transient erythema/edema; no long-term events
	A Prospective, Split-Face, Comparative Study of Combined Treatment With Fractional Microneedle Radiofrequency and Nonablative 1927-nm Fractional Thulium Fiber Laser for Wrinkle Treatment	Satisfaction		Most patients expressed satisfaction in skin tightening and lifting with the combination treatment relative to FMR alone.	Patient-reported	Not specified	Satisfaction more pronounced with combination modality.
		Wrinkle Reduction		Objective assessment showed notable wrinkle improvement, especially in thinner skin areas (e.g., forehead, crow’s feet, neck).	Clinician-assessed	Wrinkle grading scales	Anatomical variability in response may inform treatment planning.
		Combined Outcomes		Combination therapy provided superior wrinkle improvement and patient satisfaction compared to FMR alone.	Mixed	Wrinkle grading scales (clinician), satisfaction report (patient)	Highlights potential synergistic benefit of dual-modality approach.
		Adverse Effects/Safety		Mild erythema and edema resolved within 3 days; no other adverse effects were observed	Clinician-assessed	None	Indicates good short-term tolerability and safety
	A randomized, split-face controlled trial on the safety and effects of microneedle fractional radiofrequency and fractional erbium-doped glass 1,565-nm laser therapies for baggy lower eyelids	Satisfaction		At 1 month: 7% unsatisfied, 40% slightly satisfied, 33% satisfied, 20% quite satisfied. At 3 months: 40% slightly satisfied, 40% satisfied, 20% quite satisfied. Majority of MFR patients reported great satisfaction at 1 and 3 months.	Patient-Reported	Not specified	Satisfaction higher in MFR group. Data categorized per group not fully detailed.
		Skin Texture / Tone Improvement		Clinicians observed reduction in skin laxity and improved BLE appearance; tightening effect more pronounced with MFR.	Clinician-Assessed	Not specified	Based on visual assessment; no specific scale reported.
		Wrinkle Reduction		Both treatments reduced appearance of eye bags and wrinkles; MFR had superior tightening.	Clinician-Assessed	Not specified	Improvement noted in periorbital wrinkles (BLE region).
	A 12-week clinical and instrumental study evaluating the efficacy of a multisource radiofrequency home-use device for wrinkle reduction and improvement in skin tone, skin elasticity, and dermal collagen content	Satisfaction		>50% reported immediate improvements in tightness, freshness, rejuvenation, elasticity, smoothness, wrinkle reduction, appearance of jowls/chin/neckline, and lifting sensation. >90% felt skin looked/felt rejuvenated at weeks 4, 8, and 12. Majority found treatment comfortable, painless, more pleasant than other devices;	Patient-Reported Outcomes	Consumer Perception Questionnaire (unspecified)	Positive perception of efficacy sustained across all timepoints.
	Combination of microneedle radiofrequency (RF), fractional RF skin resurfacing and multi-source non-ablative skin tightening for minimal-downtime, full-face skin rejuvenation	Satisfaction		“About 79% of all subjects were satisfied with the treatment results and would recommend it to their friends and colleagues.” “72% of patients reported a very good (50–75%) or good (25–50%) improvement in cosmetic level change.” “21% reported minimal pain, 72% moderate pain, 7% significant pain.”	Patient-reported	Pain questionnaire (not specified); subjective % improvement	Subjective and questionnaire-based data; high satisfaction and tolerability
		Skin Texture / Tone Improvement		“All patients had an improvement in skin appearance... 43% had excellent or very good improvement above 50% scale.”	Clinician-assessed	Global aesthetic score	Evaluated by two blinded clinical researchers
	Prospective, pilot evaluation of the performance of nanofractional radiofrequency for improvement of skin texture via skin resurfacing	Satisfaction		“82% of subjects were satisfied with the treatment”; “Satisfaction ratings increased to statistical significance at the 2-month follow-up”; “Most subjects rated the treatment as comfortable (88%) to very comfortable (12%)”; “Slight improvement at the 1-month follow-up visit (GAIS: 2.6) and a statistically significant increase in improvement… at the 2-month visit (GAIS: 3.5)”; “Notable improvement…	Patient-reported; Clinician-assessed	GAIS; 5-point Likert scale (satisfaction)	N/A
	Fractional high intensity focused radiofrequency in the treatment of mild to moderate laxity of the lower face and neck: A pilot study	Satisfaction		“100% of the patients were satisfied with six patients moderately satisfied, 23 patients very satisfied and four patients extremely satisfied… all said they would recommend the treatment to their friends.”	Patient-Reported	Descriptive categories (moderately / very / extremely satisfied)	Telephone survey conducted ≥1 year post-treatment
		Skin Texture / Tone Improvement		“There were no patients in whom the condition had got worse… Improvement was graded as minimal, modest, moderate, significant, and impressive.”	Clinician-Assessed	5-point ordinal scale (i–v)	81.8% of patients scored as moderate or higher
		Pain / Tolerability		“All patients reported mild to moderate pain during treatment, which spontaneously subsided very shortly after treatment.”	Safety / Tolerability	None used	Pain was transient and self-limiting
	Long-term three-dimensional volumetric assessment of skin tightening using a sharply tapered non-insulated microneedle radiofrequency applicator with novel fractionated pulse mode in Asians	Satisfaction		“90% of patients were ‘satisfied’ or ‘very satisfied’ with the results”; “80% were ‘satisfied’ or ‘very satisfied’ with the tolerability”	Patient-Reported	5-point satisfaction scale	High satisfaction maintained at 6 months post-treatment
		Skin Texture / Tone Improvement		“Significant tightening effects... lasted for 6 months”; “Volumetric reduction in all patients”; “Most evident in the lower two-thirds of the face, cheeks, nasal and peri-oral areas”	Objective	3D stereophotogrammetry	3D imaging confirmed sustained tightening; effects stabilized after month 4
		Pain / Tolerability		“The treatment was well tolerated”; “No anesthesia or contact cooling used”; “Minimal discomfort”	Patient-Reported	Narrative	No major adverse events; procedure was comfortable and non-invasive
	Pilot Study on the Efficacy of a Dual-Length Microneedle Radiofrequency Device With Microblade Design for Neck Rejuvenation	Satisfaction		GAIS showed increasing patient satisfaction: 4-week—10 improved, 2 much improved; 12-week—3 improved, 7 much improved, 2 very much improved	Patient-reported	GAIS	Indicates progressive improvement in perceived outcome
	Pilot Study on the Efficacy of a Dual-Length Microneedle Radiofrequency Device With Microblade Design for Neck Rejuvenation	Perceived Rejuvenation / Self-image		Authors noted improvements in horizontal neck lines and skin laxity; interpreted as rejuvenation by both patients and clinicians	Both	GAIS	Clinician and patient scores align
		Pain / Tolerability		Mild erythema and edema post-treatment, resolved in 1–2 days	Patient-reported	None	No serious adverse effects reported
		Adverse Effects / Safety		No serious adverse effects; mild erythema and edema only	Clinician-assessed	None	Well-tolerated overall
	Treatment for Aging Skin with Multifrequency Radiofrequency	Adverse Effects / Safety		Mild erythema and edema resolved spontaneously	Safety	Not applicable	No serious adverse events reported
	Clinical Evaluation of Fractional Radiofrequency for the Treatment and Reduction of Wrinkles: A Prospective Study	Patient Satisfaction		Subjects were on average more than satisfied with their treatment (mean score 3.20 at 12 weeks); 88.9% were at least satisfied at 6 weeks; no reports of dissatisfaction at any timepoint.	Patient-Reported Outcome	Satisfaction scale (0–4)	High overall satisfaction sustained through 12 weeks post-treatment.
		Skin Texture / Tone Improvement		90% of subjects reported mild to significant improvement at 12 weeks; most common change was smoother skin (58%); improvements noted especially in periorbital and peri-oral regions.	Patient-Reported Outcome	Not specified	Patients identified visible and localized textural improvement.
		Adverse Effects / Safety		Treatments were well tolerated (mean tolerability score 3.1); mild to moderate pain reported (WBFS 3.9/10); no adverse events or unanticipated side effects reported during the study.	Safety Outcome	Wong-Baker Faces Scale (0–10)	Consistently safe and tolerable across all sessions.

## Sheet: Search_Strategies
	SEARCH STRATEGY
Database	Search Strategy	Notes
PubMed	(("Radiofrequency Therapy"[MeSH Terms] OR radiofrequency[Title/Abstract] OR "radio-frequency"[Title/Abstract] OR "radiofrequency device"[Title/Abstract] OR "fractional radiofrequency"[Title/Abstract] OR "microneedle radiofrequency"[Title/Abstract] OR "microneedling radiofrequency"[Title/Abstract] OR "non-ablative radiofrequency"[Title/Abstract] OR "bipolar radiofrequency"[Title/Abstract] OR "mono…	Search date: June 27, 2025. Date range: Jan 1, 2015 – Mar 15, 2025. English language.
Cochrane CENTRAL	(radiofrequency OR "radio-frequency" OR "radiofrequency device" OR "fractional radiofrequency" OR "microneedle radiofrequency" OR "microneedling radiofrequency" OR "non-ablative radiofrequency" OR "bipolar radiofrequency" OR "monopolar radiofrequency") AND ("facial rejuvenation" OR "skin tightening" OR "skin laxity" OR "anti-aging" OR "wrinkle reduction" OR "skin sagging" OR "facial contouring" O…	Search date: June 27, 2025. Filters: Year first published Jan 2015 – May 2025; Language: English; Word variations automatically searched.
Embase	('radiofrequency therapy'/exp OR 'radiofrequency':ti,ab OR 'radio-frequency':ti,ab OR 'radiofrequency device':ti,ab OR 'fractional radiofrequency':ti,ab OR 'microneedling radiofrequency':ti,ab OR 'microneedle radiofrequency':ti,ab OR 'non-ablative radiofrequency':ti,ab OR 'bipolar radiofrequency':ti,ab OR 'monopolar radiofrequency':ti,ab) AND ('rejuvenation'/exp OR 'facial rejuvenation':ti,ab OR …	Search date: June 27, 2025. Limits: English language; publication year 2015–2025.
LILACS	(("radiofrequência" OR "radio frequency" OR "radio-frequency" OR "radiofrequency" OR "dispositivo de radiofrequência" OR "radiofrequency device") OR ("microneedling" OR "microagulhamento")) AND ("rejuvenescimento" OR "rejuvenation" OR "rejuvenescimento facial" OR "skin tightening" OR "flacidez" OR "anti-aging" OR "redução de rugas" OR "wrinkle reduction" OR "contorno facial" OR "facial contouring…	Search date: June 27, 2025. No date or language limits applied beyond the overall study inclusion criteria.
